# Supplementary material for: Reversion mutations in germline BRCA1/2-mutant tumors reveal a BRCA-mediated phenotype in non-canonical histologies
Source: Nat Commun. 2022 Nov 23;13:7182. doi: 10.1038/s41467-022-34109-8 (PMC9684575; doi:10.1038/s41467-022-34109-8)
Supplement: Supplementary file 2 — Supplementary Data 1 [file 41467_2022_34109_MOESM2_ESM.xlsx]

## Sheet: Table S1 - Cohort Demongraphics
CANCER_TYPE	# Patients	# Germline BRCA1/2	# Somatic BRCA1/2
Breast Cancer	4566	226	103
Non-Small Cell Lung Cancer	4474	77	62
Colorectal Cancer	2891	27	34
Prostate Cancer	1990	90	92
Pancreatic Cancer	1916	100	30
Glioma	1477	8	14
Soft Tissue Sarcoma	1322	11	14
Ovarian Cancer	1224	117	80
Endometrial Cancer	1125	23	13
Hepatobiliary Cancer	949	25	12
Esophagogastric Cancer	943	20	14
Cancer of Unknown Primary	933	23	22
Melanoma	874	6	11
Bladder Cancer	873	18	15
Renal Cell Carcinoma	721	5	1
Thyroid Cancer	604	3	6
Germ Cell Tumor	540	3	1
Head and Neck Cancer	447	4	5
Gastrointestinal Stromal Tumor	372	4	0
Bone Cancer	364	5	5
Mesothelioma	292	8	0
Small Cell Lung Cancer	267	4	7
Salivary Gland Cancer	265	4	1
Uterine Sarcoma	246	1	18
Appendiceal Cancer	224	1	0
Peripheral Nervous System	219	1	3
Skin Cancer, Non-Melanoma	212	3	1
Cervical Cancer	211	2	3
Gastrointestinal Neuroendocrine Tumor	141	2	2
CNS Cancer	118	2	0
Small Bowel Cancer	93	1	1
Ampullary Cancer	86	7	0
Anal Cancer	83	1	1
Sellar Tumor	74	1	0
Adrenocortical Carcinoma	69	0	0
Nerve Sheath Tumor	68	0	0
Retinoblastoma	64	0	0
Thymic Tumor	63	2	0
NA	61	2	0
Sex Cord Stromal Tumor	56	0	0
Breast Sarcoma	55	0	0
Mature B-Cell Neoplasms	43	1	0
Miscellaneous Brain Tumor	36	1	0
Vaginal Cancer	34	1	0
Histiocytosis	32	0	0
Wilms Tumor	32	0	0
Embryonal Tumor	31	0	0
Miscellaneous Neuroepithelial Tumor	22	0	0
Mature T and NK Neoplasms	16	2	0
Peritoneal Cancer, NOS	15	1	3
Blood Cancer, NOS	12	0	0
Gestational Trophoblastic Disease	9	0	0
Pheochromocytoma	9	0	0
Tubular Adenoma of the Colon	9	2	0
B-Lymphoblastic Leukemia/Lymphoma	8	0	0
Penile Cancer	8	0	1
Pineal Tumor	8	0	0
Choroid Plexus Tumor	5	0	0
Gastrointestinal Neuroendocrine Tumors of the Esophagus/Stomach	4	0	0
Adenocarcinoma In Situ	3	1	0
Hodgkin Lymphoma	3	0	0
Rhabdoid Cancer	3	0	0
Adrenocortical Adenoma	2	0	1
Soft Tissue Cancer	2	0	0
Angiomatoid Fibrous Histiocytoma	1	0	0
Clear Cell Sarcoma of Kidney	1	0	0
Mastocytosis	1	0	0
Myeloproliferative Neoplasms	1	0	0
Non-Hodgkin Lymphoma	1	0	0
Parathyroid Cancer	1	0	0
Primary CNS Melanocytic Tumors	1	0	0
Renal Neuroendocrine Tumor	1	0	0
T-Lymphoblastic Leukemia/Lymphoma	1	0	0
