# Supplementary material for: Reversion mutations in germline BRCA1/2-mutant tumors reveal a BRCA-mediated phenotype in non-canonical histologies
Source: Nat Commun. 2022 Nov 23;13:7182. doi: 10.1038/s41467-022-34109-8 (PMC9684575; doi:10.1038/s41467-022-34109-8)
Supplement: Supplementary file 3 — Supplementary table 2 [file 41467_2022_34109_MOESM3_ESM.xlsx]

## Sheet: Table S2 - WES HRD measures
Patient.ID	Study	Cancer_Type	Cancer_Subtype	Cancer_Type_Class	Mutation_Zygosity_Class	LST	HRD_LOH	NtAI	HRD_Sum	Signature_3
P-0018865-Primary	This study	Non-small cell lung cancer	Lung adenocarcinoma	Other	Germline - Biallelic	9	6	10	25	45
P-0018865-Metastasis	This study	Non-small cell lung cancer	Lung adenocarcinoma	Other	Germline - Biallelic	24	21	38	83	44
P-0007531	This study	Esophagogastric cancer	Stomach adenocarcinoma	Other	Germline - Biallelic	25	7	13	45	40
P-0005313	Jonsson et al., Nature 2019	Adrenocortical carcinoma	Adrenocortical adenoma	Other	Somatic - Heterozygous	25	22	29	76	7.9e-11
P-0020902	Jonsson et al., Nature 2019	Adrenocortical carcinoma	Adrenocortical carcinoma	Other	WT	2	10	2	14	0.22
P-0020911	Jonsson et al., Nature 2019	Adrenocortical carcinoma	Adrenocortical carcinoma	Other	WT	5	6	6	17	1.5e-11
P-0020963	Jonsson et al., Nature 2019	Adrenocortical carcinoma	Adrenocortical carcinoma	Other	WT	8	7	15	30	0.2
P-0010866	Jonsson et al., Nature 2019	Ampullary carcinoma	Ampullary carcinoma	Other	Germline - Biallelic	16	9	10	35	0.33
P-0012334	Jonsson et al., Nature 2019	Ampullary carcinoma	Ampullary carcinoma	Other	Germline - Biallelic	29	30	21	80	0.36
P-0015537	Jonsson et al., Nature 2019	Ampullary carcinoma	Pancreatobiliary ampullary carcinoma	Other	Germline - Biallelic	14	10	9	33	0.35
P-0020558	Jonsson et al., Nature 2019	Ampullary carcinoma	Intestinal ampullary carcinoma	Other	WT	8	7	16	31	0.025
P-0011414	Jonsson et al., Nature 2019	Bladder cancer	Upper tract urothelial carcinoma	Other	Germline - Biallelic	28	21	29	78	0.33
P-0020781	Jonsson et al., Nature 2019	Anal cancer	Anal squamous cell carcinoma	Other	WT	14	1	19	34	6.3e-10
P-0020756	Jonsson et al., Nature 2019	Appendiceal cancer	Mucinous adenocarcinoma of the appendix	Other	WT	3	1	1	5	1.8e-10
P-0000184	Jonsson et al., Nature 2019	Bladder cancer	Urethral squamous cell carcinoma	Other	WT	9	14	28	51	1.1e-10
P-0019850	Jonsson et al., Nature 2019	Bladder cancer	Bladder urothelial carcinoma	Other	Germline - Biallelic	16	16	11	43	3e-11
P-0019667	Jonsson et al., Nature 2019	Cancer of unknown primary	Cancer of unknown primary	Other	Germline - Biallelic	17	13	21	51	0.15
P-0012325	Jonsson et al., Nature 2019	Bladder cancer	Bladder urothelial carcinoma	Other	Somatic - Heterozygous	4	3	6	13	9.6e-10
P-0014421	Jonsson et al., Nature 2019	Bladder cancer	Bladder urothelial carcinoma	Other	Germline - Heterozygous	26	18	30	74	0.06
P-0015564	Jonsson et al., Nature 2019	Bladder cancer	Bladder urothelial carcinoma	Other	Germline - Heterozygous	11	9	14	34	1.7e-10
P-0015866	Jonsson et al., Nature 2019	Bladder cancer	Bladder urothelial carcinoma	Other	Germline - Heterozygous	8	6	10	24	0.017
P-0017068	Jonsson et al., Nature 2019	Bladder cancer	Bladder urothelial carcinoma	Other	Somatic - Heterozygous	9	11	13	33	9.3e-11
P-0019007	Jonsson et al., Nature 2019	Bladder cancer	Bladder urothelial carcinoma	Other	Germline - Heterozygous	11	6	20	37	4.5e-10
P-0001556	Jonsson et al., Nature 2019	Cns cancer	Anaplastic meningioma	Other	Germline - Biallelic	8	6	5	19	9.1e-06
P-0019905	Jonsson et al., Nature 2019	Bladder cancer	Bladder urothelial carcinoma	Other	WT	1	2	3	6	2.5e-08
P-0012105	Jonsson et al., Nature 2019	Endometrial cancer	Uterine endometrioid carcinoma	Other	Germline - Biallelic	35	16	28	79	0.52
P-0020542	Jonsson et al., Nature 2019	Bladder cancer	Upper tract urothelial carcinoma	Other	WT	2	4	8	14	8.8e-09
P-0020592	Jonsson et al., Nature 2019	Bladder cancer	Bladder urothelial carcinoma	Other	WT	11	6	18	35	0.05
P-0020603	Jonsson et al., Nature 2019	Bladder cancer	Bladder squamous cell carcinoma	Other	Germline - Heterozygous	8	16	10	34	0.061
P-0020701	Jonsson et al., Nature 2019	Bladder cancer	Bladder urothelial carcinoma	Other	WT	16	14	16	46	0.044
P-0020832	Jonsson et al., Nature 2019	Bladder cancer	Bladder urothelial carcinoma	Other	WT	4	3	4	11	0.03
P-0020835	Jonsson et al., Nature 2019	Bladder cancer	Bladder urothelial carcinoma	Other	WT	4	4	1	9	1e-14
P-0020835	Jonsson et al., Nature 2019	Bladder cancer	Bladder urothelial carcinoma	Other	WT	6	5	6	17	0.23
P-0020836	Jonsson et al., Nature 2019	Bladder cancer	Bladder urothelial carcinoma	Other	WT	1	0	1	2	1.8e-06
P-0020842	Jonsson et al., Nature 2019	Bladder cancer	Bladder urothelial carcinoma	Other	WT	2	1	2	5	1.7e-10
P-0020904	Jonsson et al., Nature 2019	Bladder cancer	Bladder urothelial carcinoma	Other	WT	3	3	4	10	7.4e-09
P-0020914	Jonsson et al., Nature 2019	Bladder cancer	Bladder urothelial carcinoma	Other	WT	1	1	4	6	1.1e-08
P-0020991	Jonsson et al., Nature 2019	Bladder cancer	Bladder urothelial carcinoma	Other	WT	19	7	30	56	6.8e-12
P-0020992	Jonsson et al., Nature 2019	Bladder cancer	Bladder urothelial carcinoma	Other	WT	18	5	9	32	4.6e-11
P-0020995	Jonsson et al., Nature 2019	Bladder cancer	Bladder urothelial carcinoma	Other	WT	3	8	10	21	0.11
P-0021004	Jonsson et al., Nature 2019	Bladder cancer	Bladder urothelial carcinoma	Other	WT	14	15	36	65	0.26
P-0021005	Jonsson et al., Nature 2019	Bladder cancer	Bladder urothelial carcinoma	Other	WT	0	1	2	3	1.4e-10
P-0021006	Jonsson et al., Nature 2019	Bladder cancer	Bladder urothelial carcinoma	Other	WT	0	1	3	4	6.1e-16
P-0021013	Jonsson et al., Nature 2019	Bladder cancer	Bladder urothelial carcinoma	Other	WT	5	2	4	11	5.2e-08
P-0021079	Jonsson et al., Nature 2019	Bladder cancer	Bladder urothelial carcinoma	Other	WT	5	4	6	15	0.0062
P-0021176	Jonsson et al., Nature 2019	Bladder cancer	Bladder urothelial carcinoma	Other	WT	9	8	11	28	0.12
P-0021255	Jonsson et al., Nature 2019	Bladder cancer	Bladder urothelial carcinoma	Other	WT	17	17	25	59	0.049
P-0021268	Jonsson et al., Nature 2019	Bladder cancer	Bladder urothelial carcinoma	Other	WT	10	9	14	33	0.0037
P-0018413	Jonsson et al., Nature 2019	Endometrial cancer	Endometrial carcinoma	Other	Germline - Biallelic	29	18	34	81	0.08
P-0020760	Jonsson et al., Nature 2019	Endometrial cancer	Uterine carcinosarcoma/uterine malignant mixed mullerian tumor	Other	Germline - Biallelic	36	27	32	95	0.39
P-0000117	Jonsson et al., Nature 2019	Esophagogastric cancer	Stomach adenocarcinoma	Other	Germline - Biallelic	24	12	22	58	0.36
P-0022244	Jonsson et al., Nature 2019	Bladder cancer	Bladder urothelial carcinoma	Other	Somatic - Heterozygous	9	8	10	27	2.6e-12
P-0008355	Jonsson et al., Nature 2019	Bone cancer	Ewing sarcoma	Other	Somatic - Heterozygous	7	0	7	14	2.9e-11
P-0020606	Jonsson et al., Nature 2019	Bone cancer	Chondroblastic osteosarcoma	Other	WT	22	22	29	73	1.5e-09
P-0020740	Jonsson et al., Nature 2019	Bone cancer	Osteosarcoma	Other	WT	21	8	30	59	0.063
P-0021068	Jonsson et al., Nature 2019	Bone cancer	Ewing sarcoma	Other	WT	0	0	0	0	0.09
P-0021939	Jonsson et al., Nature 2019	Bone cancer	Ewing sarcoma	Other	Germline - Heterozygous	0	0	0	0	2.2e-09
P-0000152	Jonsson et al., Nature 2019	Breast cancer	Invasive breast carcinoma	BRCA_assoc	WT	8	12	18	38	4.6e-10
P-0000375	Jonsson et al., Nature 2019	Breast cancer	Breast invasive ductal carcinoma	BRCA_assoc	Germline - Biallelic	22	12	24	58	0.23
P-0000423	Jonsson et al., Nature 2019	Breast cancer	Breast invasive ductal carcinoma	BRCA_assoc	Germline - Heterozygous	13	8	22	43	2.6e-10
P-0000508	Jonsson et al., Nature 2019	Breast cancer	Breast invasive ductal carcinoma	BRCA_assoc	Germline - Biallelic	30	15	23	68	0.39
P-0000519	Jonsson et al., Nature 2019	Breast cancer	Breast invasive ductal carcinoma	BRCA_assoc	Germline - Biallelic	19	17	20	56	0.43
P-0000584	Jonsson et al., Nature 2019	Breast cancer	Breast invasive ductal carcinoma	BRCA_assoc	Germline - Biallelic	19	18	16	53	0.2
P-0000584	Jonsson et al., Nature 2019	Breast cancer	Breast invasive ductal carcinoma	BRCA_assoc	Germline - Biallelic	25	16	21	62	0.24
P-0000624	Jonsson et al., Nature 2019	Breast cancer	Breast invasive ductal carcinoma	BRCA_assoc	WT	14	9	19	42	9.3e-14
P-0001183	Jonsson et al., Nature 2019	Breast cancer	Breast invasive ductal carcinoma	BRCA_assoc	Germline - Biallelic	35	31	31	97	0.38
P-0001417	Jonsson et al., Nature 2019	Breast cancer	Breast invasive ductal carcinoma	BRCA_assoc	Germline - Biallelic	18	10	17	45	0.44
P-0001440	Jonsson et al., Nature 2019	Breast cancer	Breast invasive ductal carcinoma	BRCA_assoc	Germline - Biallelic	33	28	30	91	0.48
P-0001635	Jonsson et al., Nature 2019	Breast cancer	Breast invasive ductal carcinoma	BRCA_assoc	Germline - Biallelic	24	17	26	67	0.34
P-0001721	Jonsson et al., Nature 2019	Breast cancer	Breast invasive lobular carcinoma	BRCA_assoc	Germline - Biallelic	30	7	24	61	0.19
P-0002237	Jonsson et al., Nature 2019	Breast cancer	Breast invasive ductal carcinoma	BRCA_assoc	Somatic - Biallelic	24	12	29	65	0.59
P-0002593	Jonsson et al., Nature 2019	Breast cancer	Breast invasive ductal carcinoma	BRCA_assoc	Germline - Biallelic	35	31	28	94	0.34
P-0002617	Jonsson et al., Nature 2019	Breast cancer	Breast invasive ductal carcinoma	BRCA_assoc	Germline - Biallelic	27	17	24	68	0.43
P-0002682	Jonsson et al., Nature 2019	Breast cancer	Breast invasive lobular carcinoma	BRCA_assoc	Somatic - Heterozygous	7	5	13	25	6.3e-13
P-0002915	Jonsson et al., Nature 2019	Breast cancer	Breast invasive ductal carcinoma	BRCA_assoc	Somatic - Heterozygous	24	31	27	82	0.25
P-0003025	Jonsson et al., Nature 2019	Breast cancer	Breast invasive ductal carcinoma	BRCA_assoc	Germline - Biallelic	33	16	36	85	0.43
P-0003108	Jonsson et al., Nature 2019	Breast cancer	Breast invasive lobular carcinoma	BRCA_assoc	Germline - Biallelic	27	14	32	73	0.28
P-0003195	Jonsson et al., Nature 2019	Breast cancer	Breast invasive ductal carcinoma	BRCA_assoc	Somatic - Biallelic	36	21	35	92	0.37
P-0003647	Jonsson et al., Nature 2019	Breast cancer	Breast invasive ductal carcinoma	BRCA_assoc	Germline - Biallelic	26	35	33	94	0.27
P-0003816	Jonsson et al., Nature 2019	Breast cancer	Breast invasive ductal carcinoma	BRCA_assoc	Germline - Biallelic	40	38	33	111	0.38
P-0003936	Jonsson et al., Nature 2019	Breast cancer	Breast invasive ductal carcinoma	BRCA_assoc	Germline - Biallelic	39	30	32	101	0.49
P-0004158	Jonsson et al., Nature 2019	Breast cancer	Breast invasive ductal carcinoma	BRCA_assoc	Germline - Heterozygous	19	11	21	51	0.33
P-0004753	Jonsson et al., Nature 2019	Breast cancer	Breast invasive ductal carcinoma	BRCA_assoc	Germline - Biallelic	35	18	24	77	0.15
P-0005688	Jonsson et al., Nature 2019	Breast cancer	Breast invasive ductal carcinoma	BRCA_assoc	Germline - Heterozygous	18	7	15	40	0.096
P-0005900	Jonsson et al., Nature 2019	Breast cancer	Invasive breast carcinoma	BRCA_assoc	Somatic - Biallelic	41	13	30	84	0.54
P-0006504	Jonsson et al., Nature 2019	Breast cancer	Breast invasive ductal carcinoma	BRCA_assoc	Somatic - Heterozygous	33	24	33	90	0.47
P-0006568	Jonsson et al., Nature 2019	Breast cancer	Breast invasive ductal carcinoma	BRCA_assoc	Somatic - Biallelic	21	14	17	52	0.35
P-0007037	Jonsson et al., Nature 2019	Breast cancer	Breast invasive ductal carcinoma	BRCA_assoc	Somatic - Biallelic	35	36	34	105	0.15
P-0007231	Jonsson et al., Nature 2019	Breast cancer	Breast invasive ductal carcinoma	BRCA_assoc	WT	4	2	6	12	0.015
P-0008423	Jonsson et al., Nature 2019	Breast cancer	Breast invasive lobular carcinoma	BRCA_assoc	Somatic - Heterozygous	6	7	10	23	0.058
P-0009700	Jonsson et al., Nature 2019	Breast cancer	Invasive breast carcinoma	BRCA_assoc	WT	13	10	23	46	2.3e-08
P-0009923	Jonsson et al., Nature 2019	Breast cancer	Breast invasive carcinoma, NOS	BRCA_assoc	Germline - Biallelic	32	20	24	76	0.33
P-0010035	Jonsson et al., Nature 2019	Breast cancer	Breast invasive carcinoma, NOS	BRCA_assoc	Somatic - Biallelic	22	19	26	67	0.32
P-0010457	Jonsson et al., Nature 2019	Breast cancer	Breast invasive ductal carcinoma	BRCA_assoc	Somatic - Biallelic	41	28	29	98	0.33
P-0010758	Jonsson et al., Nature 2019	Breast cancer	Breast invasive ductal carcinoma	BRCA_assoc	Somatic - Biallelic	27	28	34	89	0.58
P-0011048	Jonsson et al., Nature 2019	Breast cancer	Invasive breast carcinoma	BRCA_assoc	Somatic - Biallelic	35	18	30	83	0.53
P-0011369	Jonsson et al., Nature 2019	Breast cancer	Breast invasive ductal carcinoma	BRCA_assoc	Somatic - Biallelic	32	16	30	78	0.68
P-0011567	Jonsson et al., Nature 2019	Breast cancer	Invasive breast carcinoma	BRCA_assoc	Somatic - Heterozygous	24	13	25	62	9.9e-09
P-0012081	Jonsson et al., Nature 2019	Breast cancer	Breast invasive ductal carcinoma	BRCA_assoc	WT	2	5	4	11	8.8e-07
P-0012572	Jonsson et al., Nature 2019	Breast cancer	Breast invasive ductal carcinoma	BRCA_assoc	Germline - Heterozygous	1	0	2	3	9.6e-05
P-0013196	Jonsson et al., Nature 2019	Breast cancer	Breast invasive carcinoma, NOS	BRCA_assoc	WT	6	2	6	14	5.7e-10
P-0014040	Jonsson et al., Nature 2019	Breast cancer	Breast invasive ductal carcinoma	BRCA_assoc	Germline - Biallelic	32	15	20	67	0.48
P-0014435	Jonsson et al., Nature 2019	Breast cancer	Breast invasive ductal carcinoma	BRCA_assoc	Germline - Biallelic	28	8	22	58	0.29
P-0014435	Jonsson et al., Nature 2019	Breast cancer	Breast invasive ductal carcinoma	BRCA_assoc	Germline - Biallelic	17	7	17	41	0.25
P-0014821	Jonsson et al., Nature 2019	Breast cancer	Breast invasive ductal carcinoma	BRCA_assoc	WT	8	18	12	38	0.22
P-0015138	Jonsson et al., Nature 2019	Breast cancer	Breast invasive carcinoma, NOS	BRCA_assoc	Germline - Biallelic	20	13	17	50	0.31
P-0015476	Jonsson et al., Nature 2019	Breast cancer	Breast invasive ductal carcinoma	BRCA_assoc	Germline - Biallelic	31	19	37	87	0.45
P-0015674	Jonsson et al., Nature 2019	Breast cancer	Invasive breast carcinoma	BRCA_assoc	Somatic - Biallelic	30	18	35	83	0.34
P-0015828	Jonsson et al., Nature 2019	Breast cancer	Breast invasive ductal carcinoma	BRCA_assoc	Somatic - Heterozygous	21	12	21	54	0.48
P-0016148	Jonsson et al., Nature 2019	Breast cancer	Breast invasive ductal carcinoma	BRCA_assoc	Germline - Biallelic	22	15	21	58	0.23
P-0016225	Jonsson et al., Nature 2019	Breast cancer	Breast invasive ductal carcinoma	BRCA_assoc	Germline - Biallelic	16	15	21	52	0.1
P-0016484	Jonsson et al., Nature 2019	Breast cancer	Breast invasive ductal carcinoma	BRCA_assoc	WT	22	6	10	38	0.44
P-0016564	Jonsson et al., Nature 2019	Breast cancer	Breast invasive carcinoma, NOS	BRCA_assoc	Germline - Biallelic	33	20	33	86	0.35
P-0016638	Jonsson et al., Nature 2019	Breast cancer	Breast invasive ductal carcinoma	BRCA_assoc	WT	1	2	3	6	1.6e-08
P-0017116	Jonsson et al., Nature 2019	Breast cancer	Invasive breast carcinoma	BRCA_assoc	Germline - Biallelic	29	21	31	81	0.44
P-0017154	Jonsson et al., Nature 2019	Breast cancer	Breast invasive ductal carcinoma	BRCA_assoc	Somatic - Biallelic	36	17	31	84	0.37
P-0017217	Jonsson et al., Nature 2019	Breast cancer	Breast invasive lobular carcinoma	BRCA_assoc	WT	23	18	22	63	0.17
P-0017311	Jonsson et al., Nature 2019	Breast cancer	Breast invasive ductal carcinoma	BRCA_assoc	Somatic - Biallelic	30	41	30	101	0.37
P-0017478	Jonsson et al., Nature 2019	Breast cancer	Breast invasive ductal carcinoma	BRCA_assoc	WT	6	0	8	14	4e-11
P-0017542	Jonsson et al., Nature 2019	Breast cancer	Breast invasive ductal carcinoma	BRCA_assoc	Somatic - Biallelic	27	24	37	88	0.27
P-0017920	Jonsson et al., Nature 2019	Breast cancer	Breast invasive ductal carcinoma	BRCA_assoc	WT	9	8	9	26	0.13
P-0018860	Jonsson et al., Nature 2019	Breast cancer	Breast invasive ductal carcinoma	BRCA_assoc	WT	3	1	1	5	0.51
P-0019133	Jonsson et al., Nature 2019	Breast cancer	Breast invasive lobular carcinoma	BRCA_assoc	Somatic - Biallelic	45	11	29	85	0.48
P-0019731	Jonsson et al., Nature 2019	Breast cancer	Breast invasive ductal carcinoma	BRCA_assoc	Somatic - Biallelic	27	28	21	76	0.11
P-0020540	Jonsson et al., Nature 2019	Breast cancer	Breast invasive lobular carcinoma	BRCA_assoc	WT	6	4	5	15	0.018
P-0020544	Jonsson et al., Nature 2019	Breast cancer	Breast invasive ductal carcinoma	BRCA_assoc	WT	7	11	9	27	0.17
P-0020545	Jonsson et al., Nature 2019	Breast cancer	Breast invasive ductal carcinoma	BRCA_assoc	WT	4	2	4	10	8.2e-10
P-0020551	Jonsson et al., Nature 2019	Breast cancer	Breast invasive lobular carcinoma	BRCA_assoc	WT	2	1	7	10	0.038
P-0020553	Jonsson et al., Nature 2019	Breast cancer	Breast invasive ductal carcinoma	BRCA_assoc	WT	6	5	9	20	0.086
P-0020559	Jonsson et al., Nature 2019	Breast cancer	Breast invasive ductal carcinoma	BRCA_assoc	WT	3	7	6	16	2.5e-10
P-0020566	Jonsson et al., Nature 2019	Breast cancer	Breast invasive ductal carcinoma	BRCA_assoc	WT	23	25	33	81	2.1e-10
P-0020571	Jonsson et al., Nature 2019	Breast cancer	Breast invasive lobular carcinoma	BRCA_assoc	WT	1	1	1	3	0.0019
P-0020575	Jonsson et al., Nature 2019	Breast cancer	Breast invasive ductal carcinoma	BRCA_assoc	WT	2	5	8	15	0.058
P-0020593	Jonsson et al., Nature 2019	Breast cancer	Breast invasive ductal carcinoma	BRCA_assoc	WT	23	17	25	65	0.24
P-0020617	Jonsson et al., Nature 2019	Breast cancer	Breast invasive ductal carcinoma	BRCA_assoc	WT	10	11	12	33	1.3e-09
P-0020624	Jonsson et al., Nature 2019	Breast cancer	Invasive breast carcinoma	BRCA_assoc	WT	16	4	26	46	0.035
P-0020624	Jonsson et al., Nature 2019	Breast cancer	Invasive breast carcinoma	BRCA_assoc	WT	20	12	23	55	0.19
P-0020629	Jonsson et al., Nature 2019	Breast cancer	Breast invasive ductal carcinoma	BRCA_assoc	WT	3	0	0	3	NA
P-0020644	Jonsson et al., Nature 2019	Breast cancer	Breast invasive ductal carcinoma	BRCA_assoc	WT	15	22	26	63	0.15
P-0020645	Jonsson et al., Nature 2019	Breast cancer	Breast invasive ductal carcinoma	BRCA_assoc	WT	5	5	8	18	0.045
P-0020647	Jonsson et al., Nature 2019	Breast cancer	Breast invasive ductal carcinoma	BRCA_assoc	Germline - Heterozygous	37	19	20	76	0.53
P-0020648	Jonsson et al., Nature 2019	Breast cancer	Breast invasive ductal carcinoma	BRCA_assoc	WT	4	8	7	19	2e-07
P-0020663	Jonsson et al., Nature 2019	Breast cancer	Breast invasive lobular carcinoma	BRCA_assoc	WT	3	4	3	10	0.0016
P-0020673	Jonsson et al., Nature 2019	Breast cancer	Breast invasive ductal carcinoma	BRCA_assoc	Somatic - Heterozygous	13	19	26	58	1.1e-09
P-0020695	Jonsson et al., Nature 2019	Breast cancer	Breast invasive ductal carcinoma	BRCA_assoc	WT	1	5	5	11	0.14
P-0020696	Jonsson et al., Nature 2019	Breast cancer	Breast invasive ductal carcinoma	BRCA_assoc	WT	19	18	34	71	0.41
P-0020697	Jonsson et al., Nature 2019	Breast cancer	Metaplastic breast cancer	BRCA_assoc	WT	2	1	3	6	0.2
P-0020702	Jonsson et al., Nature 2019	Breast cancer	Breast invasive cancer, NOS	BRCA_assoc	WT	8	10	19	37	2.2e-11
P-0020727	Jonsson et al., Nature 2019	Breast cancer	Breast invasive ductal carcinoma	BRCA_assoc	WT	4	4	5	13	0.046
P-0020730	Jonsson et al., Nature 2019	Breast cancer	Breast invasive ductal carcinoma	BRCA_assoc	WT	17	11	23	51	0.031
P-0020749	Jonsson et al., Nature 2019	Breast cancer	Breast invasive ductal carcinoma	BRCA_assoc	WT	3	3	6	12	0.00067
P-0020762	Jonsson et al., Nature 2019	Breast cancer	Breast invasive ductal carcinoma	BRCA_assoc	Somatic - Heterozygous	10	11	9	30	0.1
P-0020764	Jonsson et al., Nature 2019	Breast cancer	Breast invasive ductal carcinoma	BRCA_assoc	WT	8	5	7	20	2.3e-08
P-0020797	Jonsson et al., Nature 2019	Breast cancer	Invasive breast carcinoma	BRCA_assoc	WT	6	12	10	28	0.069
P-0020810	Jonsson et al., Nature 2019	Breast cancer	Invasive breast carcinoma	BRCA_assoc	WT	13	14	22	49	2.4e-08
P-0020813	Jonsson et al., Nature 2019	Breast cancer	Breast invasive ductal carcinoma	BRCA_assoc	WT	0	0	0	0	NA
P-0020851	Jonsson et al., Nature 2019	Breast cancer	Breast invasive ductal carcinoma	BRCA_assoc	WT	13	13	13	39	0.03
P-0020868	Jonsson et al., Nature 2019	Breast cancer	Invasive breast carcinoma	BRCA_assoc	WT	30	18	24	72	0.57
P-0020912	Jonsson et al., Nature 2019	Breast cancer	Breast invasive lobular carcinoma	BRCA_assoc	WT	2	3	5	10	3e-11
P-0020928	Jonsson et al., Nature 2019	Breast cancer	Breast invasive ductal carcinoma	BRCA_assoc	WT	4	7	6	17	0.067
P-0020929	Jonsson et al., Nature 2019	Breast cancer	Breast invasive ductal carcinoma	BRCA_assoc	WT	4	0	0	4	NA
P-0020936	Jonsson et al., Nature 2019	Breast cancer	Invasive breast carcinoma	BRCA_assoc	Germline - Heterozygous	34	22	36	92	0.3
P-0020951	Jonsson et al., Nature 2019	Breast cancer	Breast invasive ductal carcinoma	BRCA_assoc	WT	11	20	28	59	0.48
P-0020958	Jonsson et al., Nature 2019	Breast cancer	Breast invasive cancer, NOS	BRCA_assoc	WT	37	24	31	92	0.42
P-0020964	Jonsson et al., Nature 2019	Breast cancer	Breast invasive ductal carcinoma	BRCA_assoc	WT	4	6	4	14	0.11
P-0020994	Jonsson et al., Nature 2019	Breast cancer	Invasive breast carcinoma	BRCA_assoc	WT	11	14	20	45	0.065
P-0020997	Jonsson et al., Nature 2019	Breast cancer	Invasive breast carcinoma	BRCA_assoc	WT	15	6	16	37	0.063
P-0021040	Jonsson et al., Nature 2019	Breast cancer	Breast invasive ductal carcinoma	BRCA_assoc	WT	3	1	1	5	1e-05
P-0021048	Jonsson et al., Nature 2019	Breast cancer	Breast invasive ductal carcinoma	BRCA_assoc	WT	9	0	6	15	1.2e-08
P-0021052	Jonsson et al., Nature 2019	Breast cancer	Breast invasive ductal carcinoma	BRCA_assoc	WT	8	4	6	18	0.27
P-0021058	Jonsson et al., Nature 2019	Breast cancer	Breast invasive cancer, NOS	BRCA_assoc	WT	5	5	5	15	0.27
P-0021095	Jonsson et al., Nature 2019	Breast cancer	Breast invasive ductal carcinoma	BRCA_assoc	WT	7	5	7	19	0.11
P-0021103	Jonsson et al., Nature 2019	Breast cancer	Breast invasive ductal carcinoma	BRCA_assoc	WT	8	6	3	17	0.2
P-0021123	Jonsson et al., Nature 2019	Breast cancer	Invasive breast carcinoma	BRCA_assoc	WT	1	2	3	6	4.3e-07
P-0021128	Jonsson et al., Nature 2019	Breast cancer	Breast invasive ductal carcinoma	BRCA_assoc	WT	20	12	14	46	0.17
P-0021148	Jonsson et al., Nature 2019	Breast cancer	Breast invasive ductal carcinoma	BRCA_assoc	WT	10	8	10	28	4.9e-10
P-0021149	Jonsson et al., Nature 2019	Breast cancer	Invasive breast carcinoma	BRCA_assoc	WT	11	13	16	40	0.27
P-0021152	Jonsson et al., Nature 2019	Breast cancer	Breast invasive ductal carcinoma	BRCA_assoc	WT	10	11	10	31	0.32
P-0021156	Jonsson et al., Nature 2019	Breast cancer	Invasive breast carcinoma	BRCA_assoc	Germline - Heterozygous	6	8	9	23	0.031
P-0021173	Jonsson et al., Nature 2019	Breast cancer	Breast invasive ductal carcinoma	BRCA_assoc	WT	15	12	19	46	0.14
P-0021178	Jonsson et al., Nature 2019	Breast cancer	Breast invasive ductal carcinoma	BRCA_assoc	WT	8	8	8	24	0.062
P-0021182	Jonsson et al., Nature 2019	Breast cancer	Breast invasive ductal carcinoma	BRCA_assoc	WT	5	5	3	13	8.8e-13
P-0021193	Jonsson et al., Nature 2019	Breast cancer	Invasive breast carcinoma	BRCA_assoc	WT	24	20	29	73	0.3
P-0021195	Jonsson et al., Nature 2019	Breast cancer	Invasive breast carcinoma	BRCA_assoc	WT	10	7	12	29	6.4e-12
P-0021199	Jonsson et al., Nature 2019	Breast cancer	Breast invasive ductal carcinoma	BRCA_assoc	WT	0	3	5	8	0.1
P-0021201	Jonsson et al., Nature 2019	Breast cancer	Breast invasive ductal carcinoma	BRCA_assoc	WT	6	2	5	13	3.3e-08
P-0021204	Jonsson et al., Nature 2019	Breast cancer	Breast invasive ductal carcinoma	BRCA_assoc	WT	13	11	23	47	6.4e-11
P-0021218	Jonsson et al., Nature 2019	Breast cancer	Breast invasive ductal carcinoma	BRCA_assoc	WT	3	2	7	12	1.4e-11
P-0021225	Jonsson et al., Nature 2019	Breast cancer	Breast invasive ductal carcinoma	BRCA_assoc	WT	3	1	1	5	0.34
P-0021230	Jonsson et al., Nature 2019	Breast cancer	Breast invasive cancer, NOS	BRCA_assoc	WT	16	26	19	61	0.0036
P-0021238	Jonsson et al., Nature 2019	Breast cancer	Breast invasive ductal carcinoma	BRCA_assoc	WT	4	2	3	9	0.022
P-0021242	Jonsson et al., Nature 2019	Breast cancer	Breast invasive ductal carcinoma	BRCA_assoc	WT	8	7	7	22	0.051
P-0021261	Jonsson et al., Nature 2019	Breast cancer	Breast invasive ductal carcinoma	BRCA_assoc	WT	11	4	12	27	0.41
P-0023453	Jonsson et al., Nature 2019	Breast cancer	Breast invasive ductal carcinoma	BRCA_assoc	Germline - Biallelic	25	34	27	86	0.22
P-0021203	Jonsson et al., Nature 2019	Breast sarcoma	Breast angiosarcoma	Other	WT	4	1	0	5	0.22
P-0001136	Jonsson et al., Nature 2019	Esophagogastric cancer	Stomach adenocarcinoma	Other	Germline - Biallelic	35	27	28	90	0.31
P-0020583	Jonsson et al., Nature 2019	Cancer of unknown primary	Cancer of unknown primary, NOS	Other	WT	2	1	0	3	0.25
P-0020628	Jonsson et al., Nature 2019	Cancer of unknown primary	Adenocarcinoma, NOS	Other	WT	4	0	6	10	8.5e-14
P-0007679	Jonsson et al., Nature 2019	Gastrointestinal neuroendocrine tumor	High-grade neuroendocrine carcinoma of the colon and rectum	Other	Germline - Biallelic	19	10	18	47	0.29
P-0020774	Jonsson et al., Nature 2019	Cancer of unknown primary	Adenocarcinoma, NOS	Other	WT	6	6	5	17	0.43
P-0020920	Jonsson et al., Nature 2019	Cancer of unknown primary	Poorly differentiated carcinoma, NOS	Other	WT	5	11	8	24	0.019
P-0020953	Jonsson et al., Nature 2019	Cancer of unknown primary	Neuroendocrine tumor, NOS	Other	WT	2	3	4	9	0.03
P-0020956	Jonsson et al., Nature 2019	Cancer of unknown primary	Cancer of unknown primary	Other	WT	8	24	14	46	0.048
P-0020986	Jonsson et al., Nature 2019	Cancer of unknown primary	Cancer of unknown primary, NOS	Other	WT	11	10	17	38	0.016
P-0021014	Jonsson et al., Nature 2019	Cancer of unknown primary	Poorly differentiated carcinoma, NOS	Other	WT	6	0	2	8	0.0053
P-0021053	Jonsson et al., Nature 2019	Cancer of unknown primary	Adenocarcinoma, NOS	Other	WT	20	0	25	45	0.2
P-0021081	Jonsson et al., Nature 2019	Cancer of unknown primary	Neuroendocrine tumor, NOS	Other	WT	0	0	0	0	0.02
P-0021181	Jonsson et al., Nature 2019	Cancer of unknown primary	Neuroendocrine carcinoma, NOS	Other	WT	3	2	1	6	1.5e-13
P-0021982	Jonsson et al., Nature 2019	Cancer of unknown primary	Adenocarcinoma, NOS	Other	Germline - Heterozygous	12	11	15	38	3.2e-11
P-0020589	Jonsson et al., Nature 2019	Cervical cancer	Cervical squamous cell carcinoma	Other	WT	3	5	3	11	6.5e-10
P-0020886	Jonsson et al., Nature 2019	Cervical cancer	Cervical squamous cell carcinoma	Other	WT	6	4	2	12	3.4e-08
P-0020830	Jonsson et al., Nature 2019	Choroid plexus tumor	Choroid plexus papilloma	Other	WT	3	0	1	4	3.4e-12
P-0000328	Jonsson et al., Nature 2019	Hepatobiliary cancer	Intrahepatic cholangiocarcinoma	Other	Germline - Biallelic	28	13	18	59	0.32
P-0019831	Jonsson et al., Nature 2019	Cns cancer	Meningioma	Other	WT	3	6	4	13	0.1
P-0020700	Jonsson et al., Nature 2019	Cns cancer	Meningioma	Other	WT	7	9	14	30	0.098
P-0021036	Jonsson et al., Nature 2019	Cns cancer	Meningioma	Other	WT	5	11	11	27	0.25
P-0001767	Jonsson et al., Nature 2019	Colorectal cancer	Colon adenocarcinoma	Other	WT	10	5	16	31	0.022
P-0003187	Jonsson et al., Nature 2019	Hepatobiliary cancer	Intrahepatic cholangiocarcinoma	Other	Germline - Biallelic	29	16	15	60	0.036
P-0010016	Jonsson et al., Nature 2019	Hepatobiliary cancer	Cholangiocarcinoma	Other	Germline - Biallelic	21	0	8	29	0.18
P-0009826	Jonsson et al., Nature 2019	Colorectal cancer	Colorectal adenocarcinoma	Other	WT	12	10	18	40	7e-11
P-0012415	Jonsson et al., Nature 2019	Colorectal cancer	Colon adenocarcinoma	Other	Germline - Heterozygous	6	7	7	20	0.086
P-0018514	Jonsson et al., Nature 2019	Colorectal cancer	Colon adenocarcinoma	Other	Germline - Heterozygous	9	8	6	23	1.3e-11
P-0018696	Jonsson et al., Nature 2019	Colorectal cancer	Colon adenocarcinoma	Other	WT	3	1	3	7	3e-11
P-0020399	Jonsson et al., Nature 2019	Colorectal cancer	Colon adenocarcinoma	Other	Somatic - Heterozygous	4	2	2	8	4.9e-10
P-0020573	Jonsson et al., Nature 2019	Colorectal cancer	Colon adenocarcinoma	Other	WT	3	1	0	4	NA
P-0020577	Jonsson et al., Nature 2019	Colorectal cancer	Colon adenocarcinoma	Other	WT	10	14	11	35	0.067
P-0020578	Jonsson et al., Nature 2019	Colorectal cancer	Colon adenocarcinoma	Other	WT	12	9	10	31	0.017
P-0020633	Jonsson et al., Nature 2019	Colorectal cancer	Colon adenocarcinoma	Other	Somatic - Heterozygous	2	1	1	4	1.8e-10
P-0020634	Jonsson et al., Nature 2019	Colorectal cancer	Colon adenocarcinoma	Other	WT	10	5	8	23	3.1e-08
P-0020636	Jonsson et al., Nature 2019	Colorectal cancer	Colorectal adenocarcinoma	Other	WT	7	10	9	26	6.7e-09
P-0017309	Jonsson et al., Nature 2019	Hepatobiliary cancer	Perihilar cholangiocarcinoma	Other	Germline - Biallelic	31	20	22	73	0.29
P-0020670	Jonsson et al., Nature 2019	Colorectal cancer	Colon adenocarcinoma	Other	WT	11	4	13	28	1.3e-09
P-0020681	Jonsson et al., Nature 2019	Colorectal cancer	Colon adenocarcinoma	Other	WT	4	4	4	12	0.0013
P-0020689	Jonsson et al., Nature 2019	Colorectal cancer	Colon adenocarcinoma	Other	WT	3	1	1	5	1.4e-12
P-0020723	Jonsson et al., Nature 2019	Colorectal cancer	Colon adenocarcinoma	Other	WT	3	2	3	8	4.4e-08
P-0020733	Jonsson et al., Nature 2019	Colorectal cancer	Colon adenocarcinoma	Other	WT	6	5	6	17	0.2
P-0020739	Jonsson et al., Nature 2019	Colorectal cancer	Colon adenocarcinoma	Other	WT	5	6	12	23	0.049
P-0020791	Jonsson et al., Nature 2019	Colorectal cancer	Colon adenocarcinoma	Other	WT	6	6	6	18	4.4e-10
P-0020826	Jonsson et al., Nature 2019	Colorectal cancer	Colon adenocarcinoma	Other	WT	5	6	9	20	0.044
P-0020834	Jonsson et al., Nature 2019	Colorectal cancer	Colon adenocarcinoma	Other	WT	14	1	9	24	3.7e-11
P-0020837	Jonsson et al., Nature 2019	Colorectal cancer	Colon adenocarcinoma	Other	WT	8	10	21	39	0.12
P-0020863	Jonsson et al., Nature 2019	Colorectal cancer	Colon adenocarcinoma	Other	WT	5	4	4	13	0.0073
P-0020926	Jonsson et al., Nature 2019	Colorectal cancer	Colon adenocarcinoma	Other	WT	26	22	28	76	4.9e-10
P-0020946	Jonsson et al., Nature 2019	Colorectal cancer	Colon adenocarcinoma	Other	WT	15	7	18	40	0.084
P-0020954	Jonsson et al., Nature 2019	Colorectal cancer	Colon adenocarcinoma	Other	WT	8	9	20	37	2e-11
P-0021012	Jonsson et al., Nature 2019	Colorectal cancer	Colon adenocarcinoma	Other	WT	2	1	0	3	2.1e-08
P-0021049	Jonsson et al., Nature 2019	Colorectal cancer	Colon adenocarcinoma	Other	WT	3	2	2	7	4.5e-11
P-0021072	Jonsson et al., Nature 2019	Colorectal cancer	Colon adenocarcinoma	Other	WT	8	1	14	23	0.15
P-0021073	Jonsson et al., Nature 2019	Colorectal cancer	Colon adenocarcinoma	Other	WT	16	12	14	42	8.1e-14
P-0021090	Jonsson et al., Nature 2019	Colorectal cancer	Colon adenocarcinoma	Other	WT	2	0	0	2	5.3e-12
P-0021116	Jonsson et al., Nature 2019	Colorectal cancer	Colon adenocarcinoma	Other	WT	16	7	11	34	0.021
P-0021119	Jonsson et al., Nature 2019	Colorectal cancer	Colon adenocarcinoma	Other	WT	2	9	8	19	0.0036
P-0021153	Jonsson et al., Nature 2019	Colorectal cancer	Colon adenocarcinoma	Other	WT	14	6	7	27	0.016
P-0021154	Jonsson et al., Nature 2019	Colorectal cancer	Colon adenocarcinoma	Other	Somatic - Heterozygous	2	1	1	4	0.0018
P-0021194	Jonsson et al., Nature 2019	Colorectal cancer	Colon adenocarcinoma	Other	WT	20	6	30	56	1.7e-09
P-0021256	Jonsson et al., Nature 2019	Colorectal cancer	Colon adenocarcinoma	Other	WT	9	0	1	10	NA
P-0021292	Jonsson et al., Nature 2019	Colorectal cancer	Colon adenocarcinoma	Other	WT	6	1	3	10	4.7e-11
P-0021109	Jonsson et al., Nature 2019	Embryonal tumor	Medulloblastoma	Other	WT	2	2	3	7	0.019
P-0003045	Jonsson et al., Nature 2019	Endometrial cancer	Uterine carcinosarcoma/uterine malignant mixed mullerian tumor	Other	WT	2	2	4	8	6.8e-05
P-0018466	Jonsson et al., Nature 2019	Melanoma	Cutaneous melanoma	Other	Germline - Biallelic	25	14	18	57	2.8e-11
P-0014594	Jonsson et al., Nature 2019	Renal cell carcinoma	Renal cell carcinoma	Other	Germline - Biallelic	4	1	2	7	0.14
P-0008055	Jonsson et al., Nature 2019	Anal cancer	Anal squamous cell carcinoma	Other	Somatic - Biallelic	26	20	21	67	0.25
P-0012358	Jonsson et al., Nature 2019	Endometrial cancer	Uterine endometrioid carcinoma	Other	Somatic - Heterozygous	9	2	9	20	3.7e-13
P-0016053	Jonsson et al., Nature 2019	Endometrial cancer	Uterine endometrioid carcinoma	Other	Somatic - Heterozygous	1	0	2	3	0.0052
P-0016099	Jonsson et al., Nature 2019	Endometrial cancer	Uterine endometrioid carcinoma	Other	Somatic - Heterozygous	0	0	0	0	6.3e-12
P-0004056	Jonsson et al., Nature 2019	Bladder cancer	Bladder urothelial carcinoma	Other	Somatic - Biallelic	15	8	14	37	1.8e-08
P-0020063	Jonsson et al., Nature 2019	Endometrial cancer	Endometrial carcinoma	Other	WT	1	2	1	4	0.18
P-0020295	Jonsson et al., Nature 2019	Endometrial cancer	Endometrial carcinoma	Other	Somatic - Heterozygous	0	0	0	0	3.6e-10
P-0020554	Jonsson et al., Nature 2019	Endometrial cancer	Uterine endometrioid carcinoma	Other	WT	1	1	1	3	2.7e-09
P-0020556	Jonsson et al., Nature 2019	Endometrial cancer	Uterine endometrioid carcinoma	Other	WT	2	1	2	5	1.3e-10
P-0020562	Jonsson et al., Nature 2019	Endometrial cancer	Endometrial carcinoma	Other	WT	18	23	16	57	0.31
P-0020666	Jonsson et al., Nature 2019	Endometrial cancer	Uterine endometrioid carcinoma	Other	WT	1	0	0	1	NA
P-0020667	Jonsson et al., Nature 2019	Endometrial cancer	Endometrial carcinoma	Other	WT	0	0	0	0	0.11
P-0020086	Jonsson et al., Nature 2019	Bladder cancer	Upper tract urothelial carcinoma	Other	Somatic - Biallelic	35	10	28	73	0.32
P-0020669	Jonsson et al., Nature 2019	Endometrial cancer	Uterine endometrioid carcinoma	Other	WT	1	1	1	3	0.094
P-0020675	Jonsson et al., Nature 2019	Endometrial cancer	Uterine mixed endometrial carcinoma	Other	WT	14	0	18	32	6e-10
P-0020735	Jonsson et al., Nature 2019	Endometrial cancer	Uterine serous carcinoma/uterine papillary serous carcinoma	Other	WT	2	0	0	2	2.7e-10
P-0020754	Jonsson et al., Nature 2019	Endometrial cancer	Uterine endometrioid carcinoma	Other	WT	2	1	4	7	3.3e-11
P-0020757	Jonsson et al., Nature 2019	Endometrial cancer	Uterine carcinosarcoma/uterine malignant mixed mullerian tumor	Other	WT	4	1	12	17	1.1e-11
P-0021471	Jonsson et al., Nature 2019	Bladder cancer	Bladder urothelial carcinoma	Other	Somatic - Biallelic	30	32	31	93	0.27
P-0020773	Jonsson et al., Nature 2019	Endometrial cancer	Uterine serous carcinoma/uterine papillary serous carcinoma	Other	WT	2	0	0	2	2.8e-11
P-0020777	Jonsson et al., Nature 2019	Endometrial cancer	Uterine serous carcinoma/uterine papillary serous carcinoma	Other	WT	19	15	22	56	0.14
P-0020819	Jonsson et al., Nature 2019	Endometrial cancer	Uterine clear cell carcinoma	Other	WT	6	10	17	33	0.025
P-0020829	Jonsson et al., Nature 2019	Endometrial cancer	Uterine serous carcinoma/uterine papillary serous carcinoma	Other	WT	28	15	22	65	0.1
P-0020839	Jonsson et al., Nature 2019	Endometrial cancer	Uterine serous carcinoma/uterine papillary serous carcinoma	Other	WT	7	3	12	22	0.02
P-0020850	Jonsson et al., Nature 2019	Endometrial cancer	Endometrial carcinoma	Other	WT	4	1	7	12	5e-12
P-0020865	Jonsson et al., Nature 2019	Endometrial cancer	Uterine serous carcinoma/uterine papillary serous carcinoma	Other	WT	7	13	10	30	0.12
P-0020937	Jonsson et al., Nature 2019	Endometrial cancer	Endometrial carcinoma	Other	WT	0	0	0	0	6.2e-08
P-0020941	Jonsson et al., Nature 2019	Endometrial cancer	Uterine serous carcinoma/uterine papillary serous carcinoma	Other	WT	6	7	11	24	9.6e-11
P-0020969	Jonsson et al., Nature 2019	Endometrial cancer	Uterine endometrioid carcinoma	Other	WT	1	0	1	2	8.8e-11
P-0021035	Jonsson et al., Nature 2019	Endometrial cancer	Endometrial carcinoma	Other	WT	34	21	32	87	0.22
P-0021064	Jonsson et al., Nature 2019	Endometrial cancer	Uterine carcinosarcoma/uterine malignant mixed mullerian tumor	Other	WT	21	25	32	78	0.12
P-0021077	Jonsson et al., Nature 2019	Endometrial cancer	Endometrial carcinoma	Other	WT	3	2	3	8	1.6e-08
P-0021179	Jonsson et al., Nature 2019	Endometrial cancer	Uterine carcinosarcoma/uterine malignant mixed mullerian tumor	Other	WT	26	22	29	77	0.076
P-0021184	Jonsson et al., Nature 2019	Endometrial cancer	Endometrial carcinoma	Other	WT	18	4	8	30	2.6e-10
P-0021220	Jonsson et al., Nature 2019	Endometrial cancer	Endometrial carcinoma	Other	WT	0	0	0	0	6.1e-10
P-0021283	Jonsson et al., Nature 2019	Endometrial cancer	Uterine endometrioid carcinoma	Other	WT	2	0	1	3	3.1e-13
P-0021532	Jonsson et al., Nature 2019	Bladder cancer	Urethral urothelial carcinoma	Other	Somatic - Biallelic	29	20	28	77	0.11
P-0021715	Jonsson et al., Nature 2019	Bladder cancer	Bladder urothelial carcinoma	Other	Somatic - Biallelic	3	6	9	18	1.9e-11
P-0005312	Jonsson et al., Nature 2019	Esophagogastric cancer	Esophageal adenocarcinoma	Other	Somatic - Heterozygous	11	14	24	49	1.6e-09
P-0005683	Jonsson et al., Nature 2019	Esophagogastric cancer	Stomach adenocarcinoma	Other	Somatic - Heterozygous	29	17	27	73	0.18
P-0020719	Jonsson et al., Nature 2019	Cancer of unknown primary	Adenocarcinoma, NOS	Other	Somatic - Biallelic	29	14	24	67	0.14
P-0008417	Jonsson et al., Nature 2019	Esophagogastric cancer	Esophagogastric adenocarcinoma	Other	WT	8	13	16	37	0.0051
P-0019988	Jonsson et al., Nature 2019	Esophagogastric cancer	Signet ring cell carcinoma of the stomach	Other	WT	0	0	0	0	0.069
P-0020560	Jonsson et al., Nature 2019	Esophagogastric cancer	Poorly differentiated carcinoma of the stomach	Other	WT	17	10	28	55	1.2e-10
P-0020586	Jonsson et al., Nature 2019	Esophagogastric cancer	Esophageal adenocarcinoma	Other	WT	10	4	7	21	0.029
P-0020591	Jonsson et al., Nature 2019	Esophagogastric cancer	Stomach adenocarcinoma	Other	WT	30	18	30	78	0.21
P-0020616	Jonsson et al., Nature 2019	Esophagogastric cancer	Adenocarcinoma of the gastroesophageal junction	Other	WT	7	10	13	30	9.7e-10
P-0020732	Jonsson et al., Nature 2019	Esophagogastric cancer	Adenocarcinoma of the gastroesophageal junction	Other	WT	19	15	19	53	0.0059
P-0020816	Jonsson et al., Nature 2019	Esophagogastric cancer	Poorly differentiated carcinoma of the stomach	Other	WT	11	4	7	22	0.12
P-0020864	Jonsson et al., Nature 2019	Esophagogastric cancer	Poorly differentiated carcinoma of the stomach	Other	WT	16	12	21	49	2.5e-11
P-0020903	Jonsson et al., Nature 2019	Esophagogastric cancer	Adenocarcinoma of the gastroesophageal junction	Other	WT	14	10	10	34	0.071
P-0020905	Jonsson et al., Nature 2019	Esophagogastric cancer	Poorly differentiated carcinoma of the stomach	Other	WT	4	0	0	4	NA
P-0021063	Jonsson et al., Nature 2019	Esophagogastric cancer	Stomach adenocarcinoma	Other	WT	13	12	16	41	1.7e-13
P-0021099	Jonsson et al., Nature 2019	Esophagogastric cancer	Adenocarcinoma of the gastroesophageal junction	Other	WT	3	6	4	13	1.1e-11
P-0021235	Jonsson et al., Nature 2019	Esophagogastric cancer	Esophageal adenocarcinoma	Other	WT	25	21	24	70	1.1e-14
P-0022995	Jonsson et al., Nature 2019	Esophagogastric cancer	Poorly differentiated carcinoma of the stomach	Other	Germline - Heterozygous	29	26	28	83	0.13
P-0006468	Jonsson et al., Nature 2019	Colorectal cancer	Colon adenocarcinoma	Other	Somatic - Biallelic	12	8	19	39	0.19
P-0008941	Jonsson et al., Nature 2019	Colorectal cancer	Rectal adenocarcinoma	Other	Somatic - Biallelic	32	13	22	67	0.17
P-0020618	Jonsson et al., Nature 2019	Gastrointestinal neuroendocrine tumor	Small bowel well-differentiated neuroendocrine tumor	Other	WT	9	3	3	15	4e-09
P-0018913	Jonsson et al., Nature 2019	Gastrointestinal stromal tumor	Gastrointestinal stromal tumor	Other	WT	5	10	9	24	0.14
P-0021050	Jonsson et al., Nature 2019	Gastrointestinal stromal tumor	Gastrointestinal stromal tumor	Other	WT	2	3	1	6	1.3e-10
P-0003777	Jonsson et al., Nature 2019	Germ cell tumor	Non-seminomatous germ cell tumor	Other	WT	5	1	9	15	0.051
P-0020623	Jonsson et al., Nature 2019	Germ cell tumor	Mixed germ cell tumor	Other	WT	19	5	10	34	0.054
P-0020705	Jonsson et al., Nature 2019	Germ cell tumor	Seminoma	Other	WT	23	16	30	69	3.8e-10
P-0020860	Jonsson et al., Nature 2019	Germ cell tumor	Immature teratoma	Other	WT	1	9	2	12	3.5e-10
P-0020985	Jonsson et al., Nature 2019	Germ cell tumor	Embryonal carcinoma	Other	WT	7	2	3	12	0.2
P-0021190	Jonsson et al., Nature 2019	Germ cell tumor	Seminoma	Other	WT	12	3	15	30	4.2e-08
P-0002316	Jonsson et al., Nature 2019	Glioma	Glioblastoma multiforme	Other	Somatic - Heterozygous	21	16	16	53	0.28
P-0020639	Jonsson et al., Nature 2019	Colorectal cancer	Mucinous adenocarcinoma of the colon and rectum	Other	Somatic - Biallelic	20	1	14	35	3.7e-09
P-0004242	Jonsson et al., Nature 2019	Glioma	Astrocytoma	Other	WT	2	1	1	4	1.9e-11
P-0004136	Jonsson et al., Nature 2019	Endometrial cancer	Uterine endometrioid carcinoma	Other	Somatic - Biallelic	2	0	1	3	0.0012
P-0006782	Jonsson et al., Nature 2019	Glioma	Astrocytoma	Other	WT	20	9	23	52	6.6e-11
P-0006782	Jonsson et al., Nature 2019	Glioma	Astrocytoma	Other	Somatic - Heterozygous	26	6	31	63	3.9e-13
P-0007104	Jonsson et al., Nature 2019	Glioma	Glioblastoma multiforme	Other	WT	1	0	2	3	2.2e-05
P-0013293	Jonsson et al., Nature 2019	Glioma	Astrocytoma	Other	WT	12	12	17	41	1.3e-10
P-0014501	Jonsson et al., Nature 2019	Glioma	Astrocytoma	Other	WT	10	11	9	30	9.2e-10
P-0020630	Jonsson et al., Nature 2019	Glioma	Glioblastoma multiforme	Other	WT	3	2	0	5	0.3
P-0020640	Jonsson et al., Nature 2019	Glioma	Diffuse glioma	Other	WT	2	2	5	9	0.048
P-0020652	Jonsson et al., Nature 2019	Glioma	Glioblastoma multiforme	Other	WT	3	0	3	6	0.033
P-0020686	Jonsson et al., Nature 2019	Glioma	Glioblastoma multiforme	Other	WT	11	8	6	25	1.2e-12
P-0020772	Jonsson et al., Nature 2019	Glioma	Astrocytoma	Other	WT	37	0	7	44	0.059
P-0020775	Jonsson et al., Nature 2019	Glioma	Glioblastoma multiforme	Other	WT	1	1	0	2	2.1e-05
P-0020811	Jonsson et al., Nature 2019	Glioma	Glioblastoma multiforme	Other	WT	0	2	2	4	0.11
P-0020818	Jonsson et al., Nature 2019	Glioma	Glioblastoma multiforme	Other	WT	19	2	22	43	0.21
P-0020822	Jonsson et al., Nature 2019	Glioma	Anaplastic oligodendroglioma	Other	WT	1	2	3	6	0.11
P-0020872	Jonsson et al., Nature 2019	Glioma	Glioblastoma multiforme	Other	WT	3	3	5	11	3.9e-11
P-0020881	Jonsson et al., Nature 2019	Glioma	Anaplastic astrocytoma	Other	WT	6	3	12	21	5.7e-10
P-0020900	Jonsson et al., Nature 2019	Glioma	Glioblastoma multiforme	Other	WT	19	8	7	34	4.1e-13
P-0020901	Jonsson et al., Nature 2019	Glioma	Glioblastoma multiforme	Other	WT	2	1	0	3	0.23
P-0020921	Jonsson et al., Nature 2019	Glioma	Anaplastic astrocytoma	Other	WT	33	7	23	63	0.018
P-0020930	Jonsson et al., Nature 2019	Glioma	Glioma, NOS	Other	WT	0	0	2	2	9e-11
P-0020949	Jonsson et al., Nature 2019	Glioma	Diffuse glioma	Other	WT	7	3	7	17	0.17
P-0021039	Jonsson et al., Nature 2019	Glioma	Anaplastic astrocytoma	Other	WT	31	0	9	40	0.31
P-0021067	Jonsson et al., Nature 2019	Glioma	Glioblastoma multiforme	Other	WT	1	0	3	4	1.2e-09
P-0021082	Jonsson et al., Nature 2019	Glioma	Glioblastoma multiforme	Other	WT	4	2	6	12	0.12
P-0021106	Jonsson et al., Nature 2019	Glioma	Anaplastic oligodendroglioma	Other	WT	7	6	7	20	0.0072
P-0021158	Jonsson et al., Nature 2019	Glioma	Astrocytoma	Other	WT	17	0	2	19	0.18
P-0021205	Jonsson et al., Nature 2019	Glioma	Glioma, NOS	Other	WT	3	0	0	3	3.1e-11
P-0021207	Jonsson et al., Nature 2019	Glioma	Glioblastoma multiforme	Other	WT	5	2	5	12	0.11
P-0021219	Jonsson et al., Nature 2019	Glioma	Astrocytoma	Other	WT	6	8	14	28	0.039
P-0021221	Jonsson et al., Nature 2019	Glioma	Glioblastoma multiforme	Other	WT	8	8	15	31	0.1
P-0021250	Jonsson et al., Nature 2019	Glioma	Glioblastoma multiforme	Other	WT	2	5	3	10	2.9e-12
P-0021258	Jonsson et al., Nature 2019	Glioma	Glioblastoma multiforme	Other	WT	5	1	7	13	0.089
P-0021293	Jonsson et al., Nature 2019	Glioma	Oligodendroglioma	Other	WT	1	4	4	9	0.023
P-0004787	Jonsson et al., Nature 2019	Endometrial cancer	Uterine carcinosarcoma/uterine malignant mixed mullerian tumor	Other	Somatic - Biallelic	32	18	27	77	0.39
P-0010865	Jonsson et al., Nature 2019	Head and neck cancer	Head and neck squamous cell carcinoma	Other	Germline - Heterozygous	2	0	0	2	0.059
P-0010865	Jonsson et al., Nature 2019	Head and neck cancer	Oral cavity squamous cell carcinoma	Other	Germline - Heterozygous	4	1	6	11	0.041
P-0016243	Jonsson et al., Nature 2019	Head and neck cancer	Head and neck squamous cell carcinoma	Other	WT	8	1	3	12	1.3e-09
P-0020587	Jonsson et al., Nature 2019	Head and neck cancer	Head and neck squamous cell carcinoma	Other	WT	8	16	11	35	0.19
P-0020587	Jonsson et al., Nature 2019	Head and neck cancer	Head and neck squamous cell carcinoma	Other	WT	6	13	8	27	0.16
P-0020649	Jonsson et al., Nature 2019	Head and neck cancer	Head and neck squamous cell carcinoma	Other	WT	14	18	11	43	0.016
P-0020846	Jonsson et al., Nature 2019	Head and neck cancer	Oral cavity squamous cell carcinoma	Other	WT	2	0	1	3	1.6e-05
P-0020862	Jonsson et al., Nature 2019	Head and neck cancer	Head and neck carcinoma, other	Other	WT	0	0	0	0	0.13
P-0020965	Jonsson et al., Nature 2019	Head and neck cancer	Head and neck squamous cell carcinoma	Other	WT	13	16	17	46	0.2
P-0021009	Jonsson et al., Nature 2019	Head and neck cancer	Head and neck squamous cell carcinoma	Other	WT	0	0	0	0	0.082
P-0020668	Jonsson et al., Nature 2019	Endometrial cancer	Endometrial carcinoma	Other	Somatic - Biallelic	3	1	2	6	0.025
P-0006838	Jonsson et al., Nature 2019	Esophagogastric cancer	Adenocarcinoma of the gastroesophageal junction	Other	Somatic - Biallelic	27	23	36	86	0.34
P-0004954	Jonsson et al., Nature 2019	Gastrointestinal neuroendocrine tumor	High-grade neuroendocrine carcinoma of the colon and rectum	Other	Somatic - Biallelic	1	3	2	6	1.8e-09
P-0007298	Jonsson et al., Nature 2019	Hepatobiliary cancer	Gallbladder cancer	Other	WT	11	10	10	31	0.23
P-0009061	Jonsson et al., Nature 2019	Hepatobiliary cancer	Cholangiocarcinoma	Other	Germline - Heterozygous	16	3	3	22	0.021
P-0003360	Jonsson et al., Nature 2019	Glioma	Glioblastoma multiforme	Other	Somatic - Biallelic	2	7	4	13	6.8e-11
P-0012777	Jonsson et al., Nature 2019	Hepatobiliary cancer	Gallbladder cancer	Other	Germline - Heterozygous	14	9	26	49	0.2
P-0013303	Jonsson et al., Nature 2019	Hepatobiliary cancer	Gallbladder cancer	Other	Germline - Heterozygous	5	5	7	17	0.007
P-0013849	Jonsson et al., Nature 2019	Hepatobiliary cancer	Gallbladder cancer	Other	WT	2	0	1	3	0.33
P-0006411	Jonsson et al., Nature 2019	Glioma	High-grade glioma, NOS	Other	Somatic - Biallelic	15	9	12	36	0.42
P-0020608	Jonsson et al., Nature 2019	Hepatobiliary cancer	Gallbladder cancer	Other	WT	12	2	11	25	0.15
P-0020620	Jonsson et al., Nature 2019	Hepatobiliary cancer	Hepatocellular carcinoma	Other	WT	6	2	11	19	0.1
P-0020620	Jonsson et al., Nature 2019	Hepatobiliary cancer	Hepatocellular carcinoma	Other	WT	5	9	10	24	0.29
P-0020662	Jonsson et al., Nature 2019	Hepatobiliary cancer	Perihilar cholangiocarcinoma	Other	WT	10	6	12	28	1.4e-09
P-0020720	Jonsson et al., Nature 2019	Hepatobiliary cancer	Hepatocellular carcinoma	Other	WT	3	4	3	10	2.6e-08
P-0020726	Jonsson et al., Nature 2019	Hepatobiliary cancer	Cholangiocarcinoma	Other	WT	15	13	7	35	8.1e-11
P-0020738	Jonsson et al., Nature 2019	Hepatobiliary cancer	Gallbladder cancer	Other	WT	14	12	33	59	0.26
P-0020746	Jonsson et al., Nature 2019	Hepatobiliary cancer	Intrahepatic cholangiocarcinoma	Other	WT	12	9	9	30	0.086
P-0020794	Jonsson et al., Nature 2019	Hepatobiliary cancer	Extrahepatic cholangiocarcinoma	Other	WT	1	0	0	1	NA
P-0020821	Jonsson et al., Nature 2019	Hepatobiliary cancer	Gallbladder cancer	Other	WT	3	4	8	15	4.1e-10
P-0020961	Jonsson et al., Nature 2019	Hepatobiliary cancer	Intrahepatic cholangiocarcinoma	Other	WT	7	8	11	26	0.0069
P-0020972	Jonsson et al., Nature 2019	Hepatobiliary cancer	Intrahepatic cholangiocarcinoma	Other	WT	5	11	6	22	0.0013
P-0020976	Jonsson et al., Nature 2019	Hepatobiliary cancer	Cholangiocarcinoma	Other	WT	4	5	7	16	0.072
P-0020987	Jonsson et al., Nature 2019	Hepatobiliary cancer	Hepatocellular carcinoma	Other	WT	12	3	12	27	0.082
P-0020989	Jonsson et al., Nature 2019	Hepatobiliary cancer	Cholangiocarcinoma	Other	WT	4	2	4	10	4.5e-10
P-0021001	Jonsson et al., Nature 2019	Hepatobiliary cancer	Hepatocellular carcinoma	Other	WT	17	4	15	36	0.14
P-0021059	Jonsson et al., Nature 2019	Hepatobiliary cancer	Hepatocellular carcinoma	Other	WT	3	3	3	9	0.13
P-0021071	Jonsson et al., Nature 2019	Hepatobiliary cancer	Intrahepatic cholangiocarcinoma	Other	WT	17	12	12	41	0.16
P-0021159	Jonsson et al., Nature 2019	Hepatobiliary cancer	Cholangiocarcinoma	Other	WT	1	0	0	1	NA
P-0021233	Jonsson et al., Nature 2019	Hepatobiliary cancer	Intrahepatic cholangiocarcinoma	Other	WT	0	0	0	0	7.3e-07
P-0021288	Jonsson et al., Nature 2019	Hepatobiliary cancer	Hepatocellular carcinoma	Other	WT	2	3	2	7	1.3e-09
P-0003289	Jonsson et al., Nature 2019	Hepatobiliary cancer	Gallbladder cancer	Other	WT	4	15	17	36	2.3e-09
P-0021208	Jonsson et al., Nature 2019	Histiocytosis	Histiocytosis	Other	WT	7	0	7	14	0.0098
P-0001756	Jonsson et al., Nature 2019	Melanoma	Cutaneous melanoma	Other	Somatic - Heterozygous	16	0	1	17	0.02
P-0009106	Jonsson et al., Nature 2019	Melanoma	Anorectal mucosal melanoma	Other	Somatic - Heterozygous	12	4	11	27	0.31
P-0009538	Jonsson et al., Nature 2019	Melanoma	Cutaneous melanoma	Other	Germline - Heterozygous	3	11	15	29	0.0039
P-0010249	Jonsson et al., Nature 2019	Melanoma	Cutaneous melanoma	Other	Somatic - Heterozygous	5	4	6	15	0.0067
P-0015415	Jonsson et al., Nature 2019	Melanoma	Melanoma of unknown primary	Other	Somatic - Heterozygous	6	6	10	22	0.024
P-0016697	Jonsson et al., Nature 2019	Melanoma	Mucosal melanoma of the vulva/vagina	Other	Germline - Heterozygous	9	9	14	32	0.055
P-0017006	Jonsson et al., Nature 2019	Melanoma	Head and neck mucosal melanoma	Other	Somatic - Heterozygous	2	0	2	4	0.035
P-0006008	Jonsson et al., Nature 2019	Head and neck cancer	Head and neck squamous cell carcinoma	Other	Somatic - Biallelic	14	7	11	32	1.5e-06
P-0019909	Jonsson et al., Nature 2019	Melanoma	Melanoma	Other	WT	3	4	6	13	0.012
P-0020626	Jonsson et al., Nature 2019	Melanoma	Uveal melanoma	Other	WT	12	0	7	19	7.6e-13
P-0020638	Jonsson et al., Nature 2019	Melanoma	Cutaneous melanoma	Other	WT	2	5	2	9	0.014
P-0020641	Jonsson et al., Nature 2019	Melanoma	Melanoma	Other	WT	5	6	7	18	0.037
P-0020641	Jonsson et al., Nature 2019	Melanoma	Cutaneous melanoma	Other	WT	3	6	7	16	0.033
P-0020691	Jonsson et al., Nature 2019	Melanoma	Melanoma	Other	WT	5	8	8	21	0.088
P-0020768	Jonsson et al., Nature 2019	Melanoma	Melanoma	Other	WT	10	13	12	35	0.0099
P-0020817	Jonsson et al., Nature 2019	Melanoma	Cutaneous melanoma	Other	WT	18	7	11	36	0.016
P-0020908	Jonsson et al., Nature 2019	Melanoma	Acral melanoma	Other	WT	1	0	0	1	NA
P-0020957	Jonsson et al., Nature 2019	Melanoma	Cutaneous melanoma	Other	WT	9	12	22	43	1.6e-11
P-0021046	Jonsson et al., Nature 2019	Melanoma	Cutaneous melanoma	Other	WT	8	9	5	22	0.011
P-0021047	Jonsson et al., Nature 2019	Melanoma	Congenital nevus	Other	WT	5	2	4	11	3.9e-09
P-0021075	Jonsson et al., Nature 2019	Melanoma	Cutaneous melanoma	Other	WT	6	2	9	17	0.019
P-0021169	Jonsson et al., Nature 2019	Melanoma	Melanoma	Other	WT	8	5	11	24	6.9e-06
P-0021172	Jonsson et al., Nature 2019	Melanoma	Ocular melanoma	Other	WT	1	0	2	3	0.29
P-0021174	Jonsson et al., Nature 2019	Melanoma	Cutaneous melanoma	Other	WT	7	10	13	30	0.0098
P-0021192	Jonsson et al., Nature 2019	Melanoma	Uveal melanoma	Other	WT	11	3	9	23	0.11
P-0021198	Jonsson et al., Nature 2019	Melanoma	Ocular melanoma	Other	WT	7	7	15	29	0.0076
P-0021223	Jonsson et al., Nature 2019	Melanoma	Melanoma	Other	WT	10	9	11	30	0.00093
P-0021296	Jonsson et al., Nature 2019	Melanoma	Mucosal melanoma of the vulva/vagina	Other	WT	9	17	15	41	4e-10
P-0020948	Jonsson et al., Nature 2019	Mesothelioma	Peritoneal mesothelioma	Other	WT	5	6	6	17	0.064
P-0021089	Jonsson et al., Nature 2019	Mesothelioma	Pleural mesothelioma, epithelioid type	Other	WT	2	1	0	3	4.9e-09
P-0021263	Jonsson et al., Nature 2019	Mesothelioma	Peritoneal mesothelioma	Other	WT	2	0	0	2	0.25
P-0021264	Jonsson et al., Nature 2019	Mesothelioma	Peritoneal mesothelioma	Other	WT	10	9	10	29	0.39
P-0020752	Jonsson et al., Nature 2019	Nerve sheath tumor	Malignant peripheral nerve sheath tumor	Other	WT	3	9	9	21	0.28
P-0021037	Jonsson et al., Nature 2019	Nerve sheath tumor	Cellular schwannoma	Other	WT	9	4	15	28	0.47
P-0021042	Jonsson et al., Nature 2019	Nerve sheath tumor	Malignant peripheral nerve sheath tumor	Other	WT	5	7	13	25	2.1e-07
P-0003289	Jonsson et al., Nature 2019	Hepatobiliary cancer	Gallbladder cancer	Other	Somatic - Biallelic	28	37	31	96	0.3
P-0009423	Jonsson et al., Nature 2019	Non-small cell lung cancer	Lung adenocarcinoma	Other	Somatic - Heterozygous	16	10	16	42	2.9e-11
P-0009660	Jonsson et al., Nature 2019	Non-small cell lung cancer	Lung adenocarcinoma	Other	Somatic - Heterozygous	7	10	13	30	0.022
P-0017842	Jonsson et al., Nature 2019	Non-small cell lung cancer	Lung adenocarcinoma	Other	Somatic - Heterozygous	10	6	12	28	3.6e-09
P-0020309	Jonsson et al., Nature 2019	Non-small cell lung cancer	Poorly differentiated non-small cell lung cancer	Other	Somatic - Heterozygous	17	15	18	50	0.11
P-0007354	Jonsson et al., Nature 2019	Non-hodgkin lymphoma	Diffuse large B-cell lymphoma	Other	Somatic - Biallelic	8	5	8	21	0.021
P-0007916	Jonsson et al., Nature 2019	Non-small cell lung cancer	Lung adenocarcinoma	Other	Somatic - Heterozygous	30	10	27	67	0.17
P-0008419	Jonsson et al., Nature 2019	Non-small cell lung cancer	Lung adenocarcinoma	Other	Somatic - Heterozygous	21	21	30	72	5.8e-10
P-0012241	Jonsson et al., Nature 2019	Non-small cell lung cancer	Lung squamous cell carcinoma	Other	Somatic - Heterozygous	21	16	19	56	5.5e-09
P-0013371	Jonsson et al., Nature 2019	Non-small cell lung cancer	Lung adenocarcinoma	Other	Germline - Heterozygous	11	10	11	32	0.17
P-0014885	Jonsson et al., Nature 2019	Non-small cell lung cancer	Non-small cell lung cancer	Other	Somatic - Heterozygous	3	0	2	5	0.11
P-0003119	Jonsson et al., Nature 2019	Non-small cell lung cancer	Non-small cell lung cancer	Other	WT	7	1	7	15	1.3e-08
P-0005927	Jonsson et al., Nature 2019	Non-small cell lung cancer	Lung adenocarcinoma	Other	WT	31	14	30	75	1.2e-07
P-0014232	Jonsson et al., Nature 2019	Non-small cell lung cancer	Lung adenocarcinoma	Other	WT	4	4	6	14	1.3e-08
P-0016423	Jonsson et al., Nature 2019	Non-small cell lung cancer	Poorly differentiated non-small cell lung cancer	Other	WT	11	15	17	43	5.5e-06
P-0016518	Jonsson et al., Nature 2019	Non-small cell lung cancer	Lung squamous cell carcinoma	Other	WT	8	9	14	31	0.085
P-0017365	Jonsson et al., Nature 2019	Non-small cell lung cancer	Lung adenocarcinoma	Other	WT	5	6	10	21	3.9e-10
P-0019804	Jonsson et al., Nature 2019	Non-small cell lung cancer	Lung adenocarcinoma	Other	WT	4	1	3	8	2.1e-09
P-0020076	Jonsson et al., Nature 2019	Non-small cell lung cancer	Lung adenocarcinoma	Other	WT	10	20	21	51	0.17
P-0020437	Jonsson et al., Nature 2019	Non-small cell lung cancer	Lung adenocarcinoma	Other	WT	6	4	9	19	1.3e-09
P-0020546	Jonsson et al., Nature 2019	Non-small cell lung cancer	Large cell neuroendocrine carcinoma	Other	WT	23	8	24	55	1.6e-06
P-0020570	Jonsson et al., Nature 2019	Non-small cell lung cancer	Lung adenocarcinoma	Other	WT	11	14	17	42	4.5e-09
P-0020643	Jonsson et al., Nature 2019	Non-small cell lung cancer	Poorly differentiated non-small cell lung cancer	Other	WT	18	25	18	61	0.15
P-0020685	Jonsson et al., Nature 2019	Non-small cell lung cancer	Lung adenocarcinoma	Other	WT	9	17	23	49	0.12
P-0020690	Jonsson et al., Nature 2019	Non-small cell lung cancer	Non-small cell lung cancer	Other	WT	13	17	20	50	1.4e-09
P-0020717	Jonsson et al., Nature 2019	Non-small cell lung cancer	Lung adenocarcinoma	Other	WT	3	0	0	3	7.1e-10
P-0020761	Jonsson et al., Nature 2019	Non-small cell lung cancer	Lung adenocarcinoma	Other	WT	19	14	37	70	1.8e-09
P-0020776	Jonsson et al., Nature 2019	Non-small cell lung cancer	Lung adenocarcinoma	Other	WT	2	2	6	10	2.6e-09
P-0020778	Jonsson et al., Nature 2019	Non-small cell lung cancer	Lung squamous cell carcinoma	Other	WT	10	7	9	26	0.014
P-0020782	Jonsson et al., Nature 2019	Non-small cell lung cancer	Lung adenocarcinoma	Other	WT	5	2	4	11	9.7e-12
P-0020803	Jonsson et al., Nature 2019	Non-small cell lung cancer	Lung adenocarcinoma	Other	WT	4	12	11	27	1.7e-11
P-0020823	Jonsson et al., Nature 2019	Non-small cell lung cancer	Lung adenocarcinoma	Other	WT	2	0	0	2	1.4e-14
P-0020823	Jonsson et al., Nature 2019	Non-small cell lung cancer	Lung adenocarcinoma	Other	WT	4	2	8	14	0.064
P-0020825	Jonsson et al., Nature 2019	Non-small cell lung cancer	Lung adenocarcinoma	Other	WT	8	7	11	26	2.4e-09
P-0020828	Jonsson et al., Nature 2019	Non-small cell lung cancer	Lung adenocarcinoma	Other	WT	8	8	9	25	1.2e-08
P-0020861	Jonsson et al., Nature 2019	Non-small cell lung cancer	Lung adenocarcinoma	Other	WT	4	2	5	11	2.1e-09
P-0020869	Jonsson et al., Nature 2019	Non-small cell lung cancer	Lung adenocarcinoma	Other	WT	0	0	0	0	NA
P-0020874	Jonsson et al., Nature 2019	Non-small cell lung cancer	Lung adenocarcinoma	Other	WT	4	7	11	22	0.066
P-0020883	Jonsson et al., Nature 2019	Non-small cell lung cancer	Lung adenocarcinoma	Other	WT	24	18	21	63	2.2e-08
P-0020944	Jonsson et al., Nature 2019	Non-small cell lung cancer	Lung adenocarcinoma	Other	WT	2	1	1	4	0.3
P-0020945	Jonsson et al., Nature 2019	Non-small cell lung cancer	Non-small cell lung cancer	Other	WT	2	1	1	4	7.5e-08
P-0020953	Jonsson et al., Nature 2019	Non-small cell lung cancer	Atypical lung carcinoid	Other	WT	7	0	6	13	8.4e-09
P-0020966	Jonsson et al., Nature 2019	Non-small cell lung cancer	Lung adenocarcinoma	Other	WT	6	9	9	24	4.1e-09
P-0020998	Jonsson et al., Nature 2019	Non-small cell lung cancer	Lung adenocarcinoma	Other	WT	3	3	2	8	1.7e-10
P-0021022	Jonsson et al., Nature 2019	Non-small cell lung cancer	Lung adenocarcinoma	Other	WT	19	20	22	61	2.2e-07
P-0021029	Jonsson et al., Nature 2019	Non-small cell lung cancer	Lung adenocarcinoma	Other	WT	4	0	1	5	1.9e-10
P-0021038	Jonsson et al., Nature 2019	Non-small cell lung cancer	Lung adenocarcinoma	Other	WT	22	1	14	37	0.24
P-0021054	Jonsson et al., Nature 2019	Non-small cell lung cancer	Lung adenocarcinoma	Other	WT	4	5	11	20	5.1e-14
P-0021062	Jonsson et al., Nature 2019	Non-small cell lung cancer	Lung adenocarcinoma	Other	WT	0	0	0	0	0.58
P-0021069	Jonsson et al., Nature 2019	Non-small cell lung cancer	Lung squamous cell carcinoma	Other	WT	14	11	17	42	4.2e-10
P-0021093	Jonsson et al., Nature 2019	Non-small cell lung cancer	Lung adenocarcinoma	Other	WT	7	19	14	40	0.084
P-0021094	Jonsson et al., Nature 2019	Non-small cell lung cancer	Non-small cell lung cancer	Other	WT	0	0	0	0	0.027
P-0021098	Jonsson et al., Nature 2019	Non-small cell lung cancer	Lung squamous cell carcinoma	Other	WT	0	0	0	0	0.57
P-0021105	Jonsson et al., Nature 2019	Non-small cell lung cancer	Lung adenocarcinoma	Other	WT	9	5	8	22	0.074
P-0021112	Jonsson et al., Nature 2019	Non-small cell lung cancer	Non-small cell lung cancer	Other	WT	36	31	36	103	0.34
P-0021150	Jonsson et al., Nature 2019	Non-small cell lung cancer	Lung adenocarcinoma	Other	WT	14	11	15	40	1e-12
P-0021191	Jonsson et al., Nature 2019	Non-small cell lung cancer	Lung adenocarcinoma	Other	WT	1	0	0	1	0.072
P-0021196	Jonsson et al., Nature 2019	Non-small cell lung cancer	Lung adenocarcinoma	Other	WT	13	10	10	33	7.3e-08
P-0021197	Jonsson et al., Nature 2019	Non-small cell lung cancer	Lung squamous cell carcinoma	Other	WT	2	8	8	18	0.061
P-0021202	Jonsson et al., Nature 2019	Non-small cell lung cancer	Non-small cell lung cancer	Other	WT	0	0	0	0	1.7e-10
P-0021227	Jonsson et al., Nature 2019	Non-small cell lung cancer	Lung adenocarcinoma	Other	WT	6	4	7	17	7e-12
P-0021228	Jonsson et al., Nature 2019	Non-small cell lung cancer	Lung adenocarcinoma	Other	WT	16	7	12	35	0.067
P-0021236	Jonsson et al., Nature 2019	Non-small cell lung cancer	Lung adenocarcinoma	Other	WT	2	2	4	8	3.3e-05
P-0021257	Jonsson et al., Nature 2019	Non-small cell lung cancer	Non-small cell lung cancer	Other	WT	10	8	10	28	2.7e-10
P-0021270	Jonsson et al., Nature 2019	Non-small cell lung cancer	Lung adenocarcinoma	Other	WT	12	21	24	57	0.14
P-0021285	Jonsson et al., Nature 2019	Non-small cell lung cancer	Lung adenocarcinoma	Other	WT	2	0	0	2	0.11
P-0021295	Jonsson et al., Nature 2019	Non-small cell lung cancer	Lung adenocarcinoma	Other	WT	11	24	25	60	0.049
P-0000067	Jonsson et al., Nature 2019	Ovarian cancer	High-grade serous ovarian cancer	BRCA_assoc	Germline - Biallelic	25	21	25	71	0.29
P-0000236	Jonsson et al., Nature 2019	Ovarian cancer	High-grade serous ovarian cancer	BRCA_assoc	Germline - Biallelic	27	17	23	67	0.098
P-0001752	Jonsson et al., Nature 2019	Ovarian cancer	High-grade serous ovarian cancer	BRCA_assoc	WT	34	11	33	78	0.44
P-0001992	Jonsson et al., Nature 2019	Ovarian cancer	High-grade serous ovarian cancer	BRCA_assoc	Germline - Biallelic	26	19	29	74	0.37
P-0003813	Jonsson et al., Nature 2019	Ovarian cancer	High-grade serous ovarian cancer	BRCA_assoc	Somatic - Biallelic	27	7	29	63	0.066
P-0003873	Jonsson et al., Nature 2019	Ovarian cancer	High-grade serous ovarian cancer	BRCA_assoc	Germline - Biallelic	23	22	25	70	0.31
P-0004524	Jonsson et al., Nature 2019	Ovarian cancer	High-grade serous ovarian cancer	BRCA_assoc	Germline - Biallelic	35	19	35	89	0.58
P-0004821	Jonsson et al., Nature 2019	Ovarian cancer	High-grade serous ovarian cancer	BRCA_assoc	Germline - Biallelic	31	26	25	82	0.43
P-0006380	Jonsson et al., Nature 2019	Ovarian cancer	Endometrioid ovarian cancer	BRCA_assoc	Somatic - Heterozygous	5	2	6	13	2.3e-11
P-0009061	Jonsson et al., Nature 2019	Ovarian cancer	High-grade serous ovarian cancer	BRCA_assoc	Germline - Biallelic	37	13	38	88	0.31
P-0009601	Jonsson et al., Nature 2019	Ovarian cancer	High-grade serous ovarian cancer	BRCA_assoc	Germline - Heterozygous	35	19	28	82	0.2
P-0010011	Jonsson et al., Nature 2019	Ovarian cancer	High-grade serous ovarian cancer	BRCA_assoc	Germline - Biallelic	36	31	30	97	0.26
P-0010690	Jonsson et al., Nature 2019	Ovarian cancer	High-grade serous ovarian cancer	BRCA_assoc	Germline - Biallelic	16	13	36	65	0.18
P-0015095	Jonsson et al., Nature 2019	Ovarian cancer	Serous ovarian cancer	BRCA_assoc	Germline - Biallelic	34	14	30	78	0.31
P-0018550	Jonsson et al., Nature 2019	Ovarian cancer	High-grade serous ovarian cancer	BRCA_assoc	Somatic - Biallelic	21	16	25	62	2.3e-08
P-0018647	Jonsson et al., Nature 2019	Ovarian cancer	High-grade serous ovarian cancer	BRCA_assoc	Somatic - Biallelic	29	24	26	79	0.57
P-0018944	Jonsson et al., Nature 2019	Ovarian cancer	High-grade serous ovarian cancer	BRCA_assoc	Somatic - Biallelic	29	27	34	90	0.3
P-0018996	Jonsson et al., Nature 2019	Ovarian cancer	Serous ovarian cancer	BRCA_assoc	Somatic - Biallelic	49	18	32	99	0.59
P-0019325	Jonsson et al., Nature 2019	Ovarian cancer	Serous ovarian cancer	BRCA_assoc	Germline - Biallelic	21	16	34	71	0.32
P-0019391	Jonsson et al., Nature 2019	Ovarian cancer	High-grade serous ovarian cancer	BRCA_assoc	Somatic - Biallelic	36	13	30	79	0.31
P-0020161	Jonsson et al., Nature 2019	Ovarian cancer	High-grade serous ovarian cancer	BRCA_assoc	Germline - Biallelic	25	11	23	59	0.17
P-0020313	Jonsson et al., Nature 2019	Ovarian cancer	High-grade serous ovarian cancer	BRCA_assoc	Somatic - Biallelic	32	16	35	83	0.39
P-0020552	Jonsson et al., Nature 2019	Ovarian cancer	High-grade serous ovarian cancer	BRCA_assoc	WT	10	6	22	38	0.077
P-0020568	Jonsson et al., Nature 2019	Ovarian cancer	High-grade serous ovarian cancer	BRCA_assoc	WT	17	11	20	48	0.35
P-0020621	Jonsson et al., Nature 2019	Ovarian cancer	Ovarian carcinosarcoma/malignant mixed mesodermal tumor	BRCA_assoc	WT	15	11	34	60	0.22
P-0020635	Jonsson et al., Nature 2019	Ovarian cancer	Low-grade serous ovarian cancer	BRCA_assoc	WT	3	4	4	11	0.017
P-0020682	Jonsson et al., Nature 2019	Ovarian cancer	High-grade serous ovarian cancer	BRCA_assoc	WT	13	9	24	46	0.049
P-0020687	Jonsson et al., Nature 2019	Ovarian cancer	High-grade serous ovarian cancer	BRCA_assoc	WT	22	29	33	84	0.31
P-0020688	Jonsson et al., Nature 2019	Ovarian cancer	High-grade serous ovarian cancer	BRCA_assoc	WT	23	2	33	58	0.31
P-0020698	Jonsson et al., Nature 2019	Ovarian cancer	High-grade serous ovarian cancer	BRCA_assoc	WT	27	7	26	60	0.36
P-0020699	Jonsson et al., Nature 2019	Ovarian cancer	High-grade serous ovarian cancer	BRCA_assoc	WT	10	5	18	33	0.15
P-0020767	Jonsson et al., Nature 2019	Ovarian cancer	High-grade serous ovarian cancer	BRCA_assoc	WT	14	8	25	47	0.14
P-0020799	Jonsson et al., Nature 2019	Ovarian cancer	High-grade serous ovarian cancer	BRCA_assoc	WT	2	1	0	3	NA
P-0020831	Jonsson et al., Nature 2019	Ovarian cancer	High-grade serous ovarian cancer	BRCA_assoc	Somatic - Heterozygous	28	23	34	85	0.54
P-0020924	Jonsson et al., Nature 2019	Ovarian cancer	High-grade serous ovarian cancer	BRCA_assoc	WT	15	2	8	25	0.088
P-0020927	Jonsson et al., Nature 2019	Ovarian cancer	High-grade serous ovarian cancer	BRCA_assoc	WT	5	13	15	33	1.6e-17
P-0020973	Jonsson et al., Nature 2019	Ovarian cancer	Clear cell ovarian cancer	BRCA_assoc	WT	5	12	13	30	0.25
P-0021030	Jonsson et al., Nature 2019	Ovarian cancer	High-grade serous ovarian cancer	BRCA_assoc	WT	14	21	25	60	0.022
P-0021045	Jonsson et al., Nature 2019	Ovarian cancer	High-grade serous ovarian cancer	BRCA_assoc	WT	11	3	23	37	0.27
P-0021076	Jonsson et al., Nature 2019	Ovarian cancer	Low-grade serous ovarian cancer	BRCA_assoc	WT	7	3	7	17	7.4e-10
P-0021080	Jonsson et al., Nature 2019	Ovarian cancer	High-grade serous ovarian cancer	BRCA_assoc	WT	15	11	18	44	0.56
P-0021107	Jonsson et al., Nature 2019	Ovarian cancer	High-grade serous ovarian cancer	BRCA_assoc	WT	27	15	19	61	0.4
P-0021114	Jonsson et al., Nature 2019	Ovarian cancer	High-grade serous ovarian cancer	BRCA_assoc	WT	15	17	29	61	1.3e-10
P-0021117	Jonsson et al., Nature 2019	Ovarian cancer	Endometrioid ovarian cancer	BRCA_assoc	WT	1	0	1	2	1.5e-11
P-0021243	Jonsson et al., Nature 2019	Ovarian cancer	Ovarian carcinosarcoma/malignant mixed mesodermal tumor	BRCA_assoc	WT	30	14	31	75	0.53
P-0021272	Jonsson et al., Nature 2019	Ovarian cancer	Serous ovarian cancer	BRCA_assoc	WT	17	8	22	47	0.044
P-0021289	Jonsson et al., Nature 2019	Ovarian cancer	Ovarian carcinosarcoma/malignant mixed mesodermal tumor	BRCA_assoc	WT	19	18	24	61	0.24
P-0021303	Jonsson et al., Nature 2019	Ovarian cancer	High-grade serous ovarian cancer	BRCA_assoc	WT	39	22	31	92	0.39
P-0021409	Jonsson et al., Nature 2019	Ovarian cancer	High-grade serous ovarian cancer	BRCA_assoc	Somatic - Biallelic	31	23	33	87	0.42
P-0021534	Jonsson et al., Nature 2019	Ovarian cancer	High-grade serous ovarian cancer	BRCA_assoc	Germline - Biallelic	30	28	32	90	0.43
P-0021742	Jonsson et al., Nature 2019	Ovarian cancer	High-grade serous ovarian cancer	BRCA_assoc	Somatic - Biallelic	29	21	27	77	0.41
P-0005035	Jonsson et al., Nature 2019	Pancreatic cancer	Pancreatic adenocarcinoma	BRCA_assoc	Germline - Biallelic	35	11	24	70	0.22
P-0005084	Jonsson et al., Nature 2019	Pancreatic cancer	Pancreatic adenocarcinoma	BRCA_assoc	Germline - Biallelic	29	16	14	59	0.4
P-0005391	Jonsson et al., Nature 2019	Pancreatic cancer	Pancreatic adenocarcinoma	BRCA_assoc	Germline - Biallelic	30	22	24	76	0.16
P-0006760	Jonsson et al., Nature 2019	Pancreatic cancer	Pancreatic adenocarcinoma	BRCA_assoc	Germline - Heterozygous	8	8	13	29	0.19
P-0006953	Jonsson et al., Nature 2019	Pancreatic cancer	Pancreatic adenocarcinoma	BRCA_assoc	Germline - Biallelic	21	19	23	63	0.28
P-0007604	Jonsson et al., Nature 2019	Pancreatic cancer	Pancreatic adenocarcinoma	BRCA_assoc	Germline - Heterozygous	6	6	11	23	0.053
P-0008371	Jonsson et al., Nature 2019	Pancreatic cancer	Pancreatic adenocarcinoma	BRCA_assoc	Germline - Heterozygous	20	9	12	41	0.18
P-0009270	Jonsson et al., Nature 2019	Pancreatic cancer	Pancreatic adenocarcinoma	BRCA_assoc	Germline - Biallelic	27	13	16	56	2.4e-14
P-0009396	Jonsson et al., Nature 2019	Pancreatic cancer	Pancreatic adenocarcinoma	BRCA_assoc	Germline - Biallelic	1	1	1	3	0.49
P-0009647	Jonsson et al., Nature 2019	Pancreatic cancer	Pancreatic adenocarcinoma	BRCA_assoc	Somatic - Heterozygous	27	21	24	72	0.48
P-0009943	Jonsson et al., Nature 2019	Pancreatic cancer	Undifferentiated carcinoma of the pancreas	BRCA_assoc	Germline - Biallelic	21	17	28	66	0.54
P-0010176	Jonsson et al., Nature 2019	Pancreatic cancer	Pancreatic adenocarcinoma	BRCA_assoc	Germline - Heterozygous	16	13	12	41	0.2
P-0010228	Jonsson et al., Nature 2019	Pancreatic cancer	Pancreatic adenocarcinoma	BRCA_assoc	Germline - Biallelic	8	0	4	12	0.14
P-0011208	Jonsson et al., Nature 2019	Pancreatic cancer	Pancreatic adenocarcinoma	BRCA_assoc	Germline - Biallelic	26	23	24	73	0.12
P-0011554	Jonsson et al., Nature 2019	Pancreatic cancer	Pancreatic adenocarcinoma	BRCA_assoc	Somatic - Biallelic	15	13	16	44	0.34
P-0012143	Jonsson et al., Nature 2019	Pancreatic cancer	Pancreatic adenocarcinoma	BRCA_assoc	Germline - Biallelic	33	19	30	82	0.38
P-0012505	Jonsson et al., Nature 2019	Pancreatic cancer	Pancreatic adenocarcinoma	BRCA_assoc	Somatic - Biallelic	36	25	28	89	0.51
P-0012556	Jonsson et al., Nature 2019	Pancreatic cancer	Pancreatic adenocarcinoma	BRCA_assoc	Germline - Heterozygous	22	7	15	44	0.15
P-0013565	Jonsson et al., Nature 2019	Pancreatic cancer	Pancreatic adenocarcinoma	BRCA_assoc	Germline - Biallelic	16	16	23	55	0.19
P-0014144	Jonsson et al., Nature 2019	Pancreatic cancer	Pancreatic adenocarcinoma	BRCA_assoc	Germline - Biallelic	28	17	21	66	0.26
P-0015255	Jonsson et al., Nature 2019	Pancreatic cancer	Pancreatic adenocarcinoma	BRCA_assoc	Germline - Biallelic	21	16	16	53	0.23
P-0015432	Jonsson et al., Nature 2019	Pancreatic cancer	Pancreatic adenocarcinoma	BRCA_assoc	Somatic - Heterozygous	18	15	15	48	0.29
P-0015672	Jonsson et al., Nature 2019	Pancreatic cancer	Pancreatic adenocarcinoma	BRCA_assoc	Somatic - Biallelic	33	17	25	75	0.33
P-0016201	Jonsson et al., Nature 2019	Pancreatic cancer	Pancreatic adenocarcinoma	BRCA_assoc	Germline - Biallelic	26	17	19	62	0.34
P-0016359	Jonsson et al., Nature 2019	Pancreatic cancer	Pancreatic adenocarcinoma	BRCA_assoc	Germline - Biallelic	29	12	19	60	0.1
P-0017760	Jonsson et al., Nature 2019	Pancreatic cancer	Pancreatic adenocarcinoma	BRCA_assoc	Somatic - Biallelic	20	13	11	44	0.34
P-0017825	Jonsson et al., Nature 2019	Pancreatic cancer	Pancreatic adenocarcinoma	BRCA_assoc	Germline - Biallelic	26	14	20	60	0.36
P-0019724	Jonsson et al., Nature 2019	Pancreatic cancer	Pancreatic adenocarcinoma	BRCA_assoc	Germline - Biallelic	21	17	23	61	0.32
P-0020541	Jonsson et al., Nature 2019	Pancreatic cancer	Pancreatic neuroendocrine tumor	BRCA_assoc	WT	1	8	5	14	1.8e-07
P-0020548	Jonsson et al., Nature 2019	Pancreatic cancer	Pancreatic adenocarcinoma	BRCA_assoc	WT	1	2	3	6	1.2e-09
P-0020609	Jonsson et al., Nature 2019	Pancreatic cancer	Pancreatic adenocarcinoma	BRCA_assoc	WT	6	0	2	8	1.9e-09
P-0020612	Jonsson et al., Nature 2019	Pancreatic cancer	Pancreatic adenocarcinoma	BRCA_assoc	WT	1	0	0	1	5.3e-09
P-0020625	Jonsson et al., Nature 2019	Pancreatic cancer	Pancreatic adenocarcinoma	BRCA_assoc	WT	23	2	2	27	5.8e-10
P-0020631	Jonsson et al., Nature 2019	Pancreatic cancer	Pancreatic adenocarcinoma	BRCA_assoc	WT	11	10	18	39	2.8e-09
P-0020646	Jonsson et al., Nature 2019	Pancreatic cancer	Pancreatic adenocarcinoma	BRCA_assoc	WT	2	0	0	2	0.3
P-0020651	Jonsson et al., Nature 2019	Pancreatic cancer	Pancreatic adenocarcinoma	BRCA_assoc	WT	6	17	13	36	0.097
P-0020684	Jonsson et al., Nature 2019	Pancreatic cancer	Pancreatic neuroendocrine tumor	BRCA_assoc	WT	8	5	8	21	0.0082
P-0020763	Jonsson et al., Nature 2019	Pancreatic cancer	Pancreatic adenocarcinoma	BRCA_assoc	WT	7	8	22	37	0.1
P-0020769	Jonsson et al., Nature 2019	Pancreatic cancer	Adenosquamous carcinoma of the pancreas	BRCA_assoc	WT	0	0	0	0	NA
P-0020793	Jonsson et al., Nature 2019	Pancreatic cancer	Pancreatic adenocarcinoma	BRCA_assoc	WT	12	11	11	34	0.18
P-0020827	Jonsson et al., Nature 2019	Pancreatic cancer	Pancreatic adenocarcinoma	BRCA_assoc	WT	7	12	13	32	0.054
P-0020841	Jonsson et al., Nature 2019	Pancreatic cancer	Pancreatic adenocarcinoma	BRCA_assoc	Somatic - Heterozygous	15	9	17	41	0.016
P-0020867	Jonsson et al., Nature 2019	Pancreatic cancer	Pancreatic adenocarcinoma	BRCA_assoc	WT	9	11	18	38	0.1
P-0020870	Jonsson et al., Nature 2019	Pancreatic cancer	Pancreatic adenocarcinoma	BRCA_assoc	WT	2	0	0	2	9.3e-11
P-0020935	Jonsson et al., Nature 2019	Pancreatic cancer	Pancreatic neuroendocrine tumor	BRCA_assoc	WT	2	2	2	6	0.066
P-0020939	Jonsson et al., Nature 2019	Pancreatic cancer	Pancreatic neuroendocrine tumor	BRCA_assoc	WT	4	14	3	21	1.5e-09
P-0020947	Jonsson et al., Nature 2019	Pancreatic cancer	Pancreatic adenocarcinoma	BRCA_assoc	WT	2	1	0	3	NA
P-0020952	Jonsson et al., Nature 2019	Pancreatic cancer	Pancreatic adenocarcinoma	BRCA_assoc	WT	5	5	5	15	1.9e-09
P-0020960	Jonsson et al., Nature 2019	Pancreatic cancer	Pancreatic adenocarcinoma	BRCA_assoc	WT	10	13	15	38	0.11
P-0020977	Jonsson et al., Nature 2019	Pancreatic cancer	Pancreatic adenocarcinoma	BRCA_assoc	WT	22	12	33	67	3.4e-12
P-0021000	Jonsson et al., Nature 2019	Pancreatic cancer	Pancreatoblastoma	BRCA_assoc	WT	23	10	22	55	1.5e-10
P-0021026	Jonsson et al., Nature 2019	Pancreatic cancer	Pancreatic adenocarcinoma	BRCA_assoc	WT	2	2	4	8	9.6e-08
P-0021091	Jonsson et al., Nature 2019	Pancreatic cancer	Pancreatic adenocarcinoma	BRCA_assoc	WT	2	7	5	14	0.091
P-0021151	Jonsson et al., Nature 2019	Pancreatic cancer	Pancreatic adenocarcinoma	BRCA_assoc	WT	3	0	0	3	1.2e-10
P-0021168	Jonsson et al., Nature 2019	Pancreatic cancer	Pancreatic adenocarcinoma	BRCA_assoc	WT	14	10	12	36	0.076
P-0021217	Jonsson et al., Nature 2019	Pancreatic cancer	Undifferentiated carcinoma of the pancreas	BRCA_assoc	WT	1	2	5	8	0.085
P-0021222	Jonsson et al., Nature 2019	Pancreatic cancer	Pancreatic neuroendocrine tumor	BRCA_assoc	WT	1	15	2	18	0.15
P-0021249	Jonsson et al., Nature 2019	Pancreatic cancer	Pancreatic adenocarcinoma	BRCA_assoc	WT	13	14	11	38	1.4e-06
P-0021273	Jonsson et al., Nature 2019	Pancreatic cancer	Pancreatic adenocarcinoma	BRCA_assoc	WT	14	17	19	50	0.13
P-0021301	Jonsson et al., Nature 2019	Pancreatic cancer	Pancreatic adenocarcinoma	BRCA_assoc	WT	1	0	0	1	NA
P-0021350	Jonsson et al., Nature 2019	Pancreatic cancer	Pancreatic adenocarcinoma	BRCA_assoc	Germline - Biallelic	12	9	16	37	0.13
P-0023682	Jonsson et al., Nature 2019	Pancreatic cancer	Pancreatic adenocarcinoma	BRCA_assoc	Germline - Biallelic	21	12	21	54	0.051
P-0020753	Jonsson et al., Nature 2019	Peripheral nervous system	Neuroblastoma	Other	WT	0	0	3	3	NA
P-0020795	Jonsson et al., Nature 2019	Peripheral nervous system	Neuroblastoma	Other	WT	5	5	6	16	2.5e-06
P-0020871	Jonsson et al., Nature 2019	Peripheral nervous system	Neuroblastoma	Other	WT	5	1	5	11	5.8e-14
P-0021024	Jonsson et al., Nature 2019	Peripheral nervous system	Neuroblastoma	Other	WT	6	2	7	15	NA
P-0022408	Jonsson et al., Nature 2019	Peripheral nervous system	Neuroblastoma	Other	Somatic - Heterozygous	6	1	11	18	7.8e-12
P-0021110	Jonsson et al., Nature 2019	Pheochromocytoma	Pheochromocytoma	Other	WT	6	1	4	11	2.5e-08
P-0000377	Jonsson et al., Nature 2019	Prostate cancer	Prostate adenocarcinoma	BRCA_assoc	Germline - Biallelic	38	13	28	79	0.13
P-0000377	Jonsson et al., Nature 2019	Prostate cancer	Prostate adenocarcinoma	BRCA_assoc	Germline - Biallelic	44	15	29	88	0.071
P-0000377	Jonsson et al., Nature 2019	Prostate cancer	Prostate adenocarcinoma	BRCA_assoc	Germline - Biallelic	35	26	32	93	5.3e-10
P-0000377	Jonsson et al., Nature 2019	Prostate cancer	Prostate adenocarcinoma	BRCA_assoc	Germline - Biallelic	35	18	21	74	0.15
P-0000441	Jonsson et al., Nature 2019	Prostate cancer	Prostate adenocarcinoma	BRCA_assoc	Germline - Biallelic	17	11	13	41	0.2
P-0000441	Jonsson et al., Nature 2019	Prostate cancer	Prostate adenocarcinoma	BRCA_assoc	Germline - Biallelic	25	10	13	48	0.1
P-0000541	Jonsson et al., Nature 2019	Prostate cancer	Prostate adenocarcinoma	BRCA_assoc	Germline - Heterozygous	20	5	31	56	0.18
P-0000541	Jonsson et al., Nature 2019	Prostate cancer	Prostate adenocarcinoma	BRCA_assoc	Germline - Heterozygous	25	12	18	55	0.22
P-0000615	Jonsson et al., Nature 2019	Prostate cancer	Prostate adenocarcinoma	BRCA_assoc	Germline - Heterozygous	24	0	7	31	1.4e-10
P-0000964	Jonsson et al., Nature 2019	Prostate cancer	Prostate adenocarcinoma	BRCA_assoc	Germline - Biallelic	26	14	18	58	0.028
P-0001092	Jonsson et al., Nature 2019	Prostate cancer	Prostate adenocarcinoma	BRCA_assoc	Germline - Biallelic	31	5	27	63	0.4
P-0001325	Jonsson et al., Nature 2019	Prostate cancer	Prostate small cell carcinoma	BRCA_assoc	Somatic - Heterozygous	11	5	3	19	3.2e-11
P-0001449	Jonsson et al., Nature 2019	Prostate cancer	Prostate adenocarcinoma	BRCA_assoc	Somatic - Biallelic	15	7	17	39	0.38
P-0001687	Jonsson et al., Nature 2019	Prostate cancer	Prostate small cell carcinoma	BRCA_assoc	Somatic - Heterozygous	35	6	32	73	0.21
P-0001829	Jonsson et al., Nature 2019	Prostate cancer	Prostate adenocarcinoma	BRCA_assoc	Somatic - Heterozygous	12	7	8	27	0.42
P-0002296	Jonsson et al., Nature 2019	Prostate cancer	Prostate small cell carcinoma	BRCA_assoc	Somatic - Biallelic	31	17	28	76	0.38
P-0002516	Jonsson et al., Nature 2019	Prostate cancer	Prostate adenocarcinoma	BRCA_assoc	Somatic - Biallelic	20	14	25	59	1.7e-11
P-0002895	Jonsson et al., Nature 2019	Prostate cancer	Prostate adenocarcinoma	BRCA_assoc	Germline - Biallelic	12	5	13	30	4.5e-12
P-0003468	Jonsson et al., Nature 2019	Prostate cancer	Prostate adenocarcinoma	BRCA_assoc	Somatic - Biallelic	23	18	20	61	0.23
P-0003468	Jonsson et al., Nature 2019	Prostate cancer	Prostate adenocarcinoma	BRCA_assoc	Somatic - Heterozygous	17	16	17	50	0.34
P-0004063	Jonsson et al., Nature 2019	Prostate cancer	Prostate adenocarcinoma	BRCA_assoc	Germline - Biallelic	21	10	16	47	0.22
P-0004892	Jonsson et al., Nature 2019	Prostate cancer	Prostate adenocarcinoma	BRCA_assoc	Germline - Biallelic	31	11	23	65	0.09
P-0004910	Jonsson et al., Nature 2019	Prostate cancer	Prostate adenocarcinoma	BRCA_assoc	Somatic - Heterozygous	11	10	4	25	2.4e-11
P-0005774	Jonsson et al., Nature 2019	Prostate cancer	Prostate adenocarcinoma	BRCA_assoc	Somatic - Biallelic	16	8	11	35	0.31
P-0006212	Jonsson et al., Nature 2019	Prostate cancer	Prostate adenocarcinoma	BRCA_assoc	WT	10	4	6	20	0.068
P-0006508	Jonsson et al., Nature 2019	Prostate cancer	Prostate adenocarcinoma	BRCA_assoc	Germline - Biallelic	11	7	16	34	2.4e-11
P-0006749	Jonsson et al., Nature 2019	Prostate cancer	Prostate adenocarcinoma	BRCA_assoc	Somatic - Biallelic	26	11	13	50	0.17
P-0006840	Jonsson et al., Nature 2019	Prostate cancer	Prostate adenocarcinoma	BRCA_assoc	Germline - Biallelic	16	3	11	30	0.35
P-0007343	Jonsson et al., Nature 2019	Prostate cancer	Prostate adenocarcinoma	BRCA_assoc	Germline - Biallelic	7	5	3	15	0.13
P-0007366	Jonsson et al., Nature 2019	Prostate cancer	Prostate adenocarcinoma	BRCA_assoc	Somatic - Biallelic	24	8	20	52	0.24
P-0007515	Jonsson et al., Nature 2019	Prostate cancer	Prostate adenocarcinoma	BRCA_assoc	Germline - Biallelic	39	12	28	79	0.25
P-0007529	Jonsson et al., Nature 2019	Prostate cancer	Prostate adenocarcinoma	BRCA_assoc	Germline - Heterozygous	19	6	10	35	0.19
P-0007887	Jonsson et al., Nature 2019	Prostate cancer	Prostate adenocarcinoma	BRCA_assoc	WT	8	0	2	10	9.1e-10
P-0008655	Jonsson et al., Nature 2019	Prostate cancer	Prostate adenocarcinoma	BRCA_assoc	Germline - Heterozygous	3	0	2	5	5.1e-10
P-0008928	Jonsson et al., Nature 2019	Prostate cancer	Prostate adenocarcinoma	BRCA_assoc	Germline - Biallelic	23	8	16	47	0.38
P-0008954	Jonsson et al., Nature 2019	Prostate cancer	Prostate adenocarcinoma	BRCA_assoc	Germline - Biallelic	28	23	20	71	0.15
P-0009090	Jonsson et al., Nature 2019	Prostate cancer	Prostate adenocarcinoma	BRCA_assoc	Germline - Heterozygous	2	0	2	4	9.6e-09
P-0009654	Jonsson et al., Nature 2019	Prostate cancer	Prostate adenocarcinoma	BRCA_assoc	Somatic - Heterozygous	20	20	21	61	0.28
P-0010237	Jonsson et al., Nature 2019	Prostate cancer	Prostate adenocarcinoma	BRCA_assoc	Germline - Heterozygous	13	14	5	32	6.6e-11
P-0010529	Jonsson et al., Nature 2019	Prostate cancer	Prostate adenocarcinoma	BRCA_assoc	Somatic - Biallelic	27	11	27	65	0.3
P-0011156	Jonsson et al., Nature 2019	Prostate cancer	Prostate adenocarcinoma	BRCA_assoc	Germline - Heterozygous	1	0	0	1	3.1e-10
P-0011529	Jonsson et al., Nature 2019	Prostate cancer	Prostate adenocarcinoma	BRCA_assoc	Somatic - Biallelic	21	15	19	55	0.44
P-0012046	Jonsson et al., Nature 2019	Prostate cancer	Prostate adenocarcinoma	BRCA_assoc	Somatic - Biallelic	13	8	13	34	5.7e-08
P-0012104	Jonsson et al., Nature 2019	Prostate cancer	Prostate adenocarcinoma	BRCA_assoc	WT	3	2	2	7	0.14
P-0012132	Jonsson et al., Nature 2019	Prostate cancer	Prostate adenocarcinoma	BRCA_assoc	Somatic - Biallelic	17	9	11	37	0.13
P-0012271	Jonsson et al., Nature 2019	Prostate cancer	Prostate adenocarcinoma	BRCA_assoc	Germline - Biallelic	16	4	14	34	0.4
P-0013503	Jonsson et al., Nature 2019	Prostate cancer	Prostate adenocarcinoma	BRCA_assoc	WT	5	10	11	26	0.034
P-0013837	Jonsson et al., Nature 2019	Prostate cancer	Prostate adenocarcinoma	BRCA_assoc	Germline - Biallelic	12	6	14	32	0.15
P-0014408	Jonsson et al., Nature 2019	Prostate cancer	Prostate adenocarcinoma	BRCA_assoc	Somatic - Biallelic	16	9	14	39	0.24
P-0015131	Jonsson et al., Nature 2019	Prostate cancer	Prostate adenocarcinoma	BRCA_assoc	Germline - Heterozygous	21	8	12	41	0.16
P-0015628	Jonsson et al., Nature 2019	Prostate cancer	Prostate adenocarcinoma	BRCA_assoc	Somatic - Biallelic	29	3	27	59	0.35
P-0016768	Jonsson et al., Nature 2019	Prostate cancer	Prostate adenocarcinoma	BRCA_assoc	Germline - Biallelic	37	4	26	67	0.37
P-0016812	Jonsson et al., Nature 2019	Prostate cancer	Prostate adenocarcinoma	BRCA_assoc	Germline - Biallelic	20	13	21	54	0.38
P-0017168	Jonsson et al., Nature 2019	Prostate cancer	Prostate adenocarcinoma	BRCA_assoc	Somatic - Biallelic	17	7	12	36	0.18
P-0017169	Jonsson et al., Nature 2019	Prostate cancer	Prostate adenocarcinoma	BRCA_assoc	Somatic - Biallelic	27	7	21	55	0.42
P-0017524	Jonsson et al., Nature 2019	Prostate cancer	Prostate adenocarcinoma	BRCA_assoc	Somatic - Heterozygous	21	6	11	38	0.42
P-0017882	Jonsson et al., Nature 2019	Prostate cancer	Prostate adenocarcinoma	BRCA_assoc	WT	16	5	20	41	0.017
P-0018086	Jonsson et al., Nature 2019	Prostate cancer	Prostate adenocarcinoma	BRCA_assoc	Germline - Biallelic	30	8	23	61	0.42
P-0018605	Jonsson et al., Nature 2019	Prostate cancer	Prostate adenocarcinoma	BRCA_assoc	Germline - Biallelic	29	25	22	76	0.43
P-0019782	Jonsson et al., Nature 2019	Prostate cancer	Prostate adenocarcinoma	BRCA_assoc	Somatic - Biallelic	39	5	23	67	0.15
P-0019797	Jonsson et al., Nature 2019	Prostate cancer	Prostate adenocarcinoma	BRCA_assoc	Somatic - Biallelic	21	14	16	51	0.36
P-0019840	Jonsson et al., Nature 2019	Prostate cancer	Prostate adenocarcinoma	BRCA_assoc	Germline - Biallelic	24	8	20	52	0.29
P-0019930	Jonsson et al., Nature 2019	Prostate cancer	Prostate adenocarcinoma	BRCA_assoc	Somatic - Biallelic	23	11	18	52	0.31
P-0019933	Jonsson et al., Nature 2019	Prostate cancer	Prostate adenocarcinoma	BRCA_assoc	Germline - Biallelic	39	8	24	71	0.49
P-0019975	Jonsson et al., Nature 2019	Prostate cancer	Prostate adenocarcinoma	BRCA_assoc	Somatic - Biallelic	25	9	14	48	0.51
P-0020482	Jonsson et al., Nature 2019	Prostate cancer	Prostate adenocarcinoma	BRCA_assoc	WT	12	6	3	21	0.21
P-0020581	Jonsson et al., Nature 2019	Prostate cancer	Prostate adenocarcinoma	BRCA_assoc	WT	16	5	2	23	0.047
P-0020650	Jonsson et al., Nature 2019	Prostate cancer	Prostate adenocarcinoma	BRCA_assoc	WT	14	11	4	29	8.1e-10
P-0020676	Jonsson et al., Nature 2019	Prostate cancer	Prostate adenocarcinoma	BRCA_assoc	WT	6	2	4	12	0.15
P-0020725	Jonsson et al., Nature 2019	Prostate cancer	Prostate adenocarcinoma	BRCA_assoc	WT	11	5	2	18	0.036
P-0020734	Jonsson et al., Nature 2019	Prostate cancer	Prostate adenocarcinoma	BRCA_assoc	WT	21	5	16	42	2.1e-12
P-0020750	Jonsson et al., Nature 2019	Prostate cancer	Prostate adenocarcinoma	BRCA_assoc	WT	4	3	3	10	0.075
P-0020784	Jonsson et al., Nature 2019	Prostate cancer	Prostate adenocarcinoma	BRCA_assoc	WT	6	5	3	14	0.056
P-0020792	Jonsson et al., Nature 2019	Prostate cancer	Prostate adenocarcinoma	BRCA_assoc	WT	10	6	9	25	0.23
P-0020802	Jonsson et al., Nature 2019	Prostate cancer	Prostate adenocarcinoma	BRCA_assoc	WT	36	9	27	72	0.47
P-0020812	Jonsson et al., Nature 2019	Prostate cancer	Prostate adenocarcinoma	BRCA_assoc	WT	9	14	11	34	3.7e-08
P-0020815	Jonsson et al., Nature 2019	Prostate cancer	Prostate adenocarcinoma	BRCA_assoc	WT	7	6	3	16	0.35
P-0020833	Jonsson et al., Nature 2019	Prostate cancer	Prostate adenocarcinoma	BRCA_assoc	WT	5	3	7	15	0.004
P-0020843	Jonsson et al., Nature 2019	Prostate cancer	Prostate adenocarcinoma	BRCA_assoc	WT	23	9	21	53	7.4e-13
P-0020866	Jonsson et al., Nature 2019	Prostate cancer	Prostate adenocarcinoma	BRCA_assoc	WT	21	9	6	36	0.096
P-0020882	Jonsson et al., Nature 2019	Prostate cancer	Prostate adenocarcinoma	BRCA_assoc	WT	11	5	24	40	4e-12
P-0020906	Jonsson et al., Nature 2019	Prostate cancer	Prostate adenocarcinoma	BRCA_assoc	WT	8	6	2	16	0.14
P-0020919	Jonsson et al., Nature 2019	Prostate cancer	Prostate adenocarcinoma	BRCA_assoc	WT	7	4	0	11	0.077
P-0021023	Jonsson et al., Nature 2019	Prostate cancer	Prostate adenocarcinoma	BRCA_assoc	WT	8	12	15	35	0.22
P-0021025	Jonsson et al., Nature 2019	Prostate cancer	Prostate adenocarcinoma	BRCA_assoc	WT	12	4	9	25	2e-14
P-0021083	Jonsson et al., Nature 2019	Prostate cancer	Prostate adenocarcinoma	BRCA_assoc	WT	5	0	1	6	0.071
P-0021104	Jonsson et al., Nature 2019	Prostate cancer	Prostate adenocarcinoma	BRCA_assoc	WT	24	11	8	43	6.2e-11
P-0021122	Jonsson et al., Nature 2019	Prostate cancer	Prostate adenocarcinoma	BRCA_assoc	WT	14	0	0	14	5.5e-11
P-0021183	Jonsson et al., Nature 2019	Prostate cancer	Prostate adenocarcinoma	BRCA_assoc	WT	14	2	10	26	0.27
P-0021239	Jonsson et al., Nature 2019	Prostate cancer	Prostate adenocarcinoma	BRCA_assoc	WT	4	6	6	16	0.22
P-0021240	Jonsson et al., Nature 2019	Prostate cancer	Prostate adenocarcinoma	BRCA_assoc	WT	13	7	21	41	0.14
P-0021241	Jonsson et al., Nature 2019	Prostate cancer	Prostate adenocarcinoma	BRCA_assoc	WT	19	11	11	41	0.49
P-0021253	Jonsson et al., Nature 2019	Prostate cancer	Prostate adenocarcinoma	BRCA_assoc	WT	14	5	3	22	0.014
P-0021254	Jonsson et al., Nature 2019	Prostate cancer	Prostate adenocarcinoma	BRCA_assoc	Somatic - Biallelic	8	6	4	18	0.12
P-0021260	Jonsson et al., Nature 2019	Prostate cancer	Prostate adenocarcinoma	BRCA_assoc	WT	5	2	2	9	0.069
P-0021271	Jonsson et al., Nature 2019	Prostate cancer	Prostate adenocarcinoma	BRCA_assoc	WT	5	5	1	11	0.32
P-0021274	Jonsson et al., Nature 2019	Prostate cancer	Prostate adenocarcinoma	BRCA_assoc	WT	12	7	10	29	0.19
P-0021282	Jonsson et al., Nature 2019	Prostate cancer	Prostate adenocarcinoma	BRCA_assoc	WT	5	4	3	12	0.24
P-0021287	Jonsson et al., Nature 2019	Prostate cancer	Prostate adenocarcinoma	BRCA_assoc	WT	20	13	20	53	1.3e-10
P-0021297	Jonsson et al., Nature 2019	Prostate cancer	Prostate adenocarcinoma	BRCA_assoc	WT	14	9	23	46	1.6e-11
P-0022249	Jonsson et al., Nature 2019	Prostate cancer	Prostate adenocarcinoma	BRCA_assoc	Somatic - Biallelic	29	9	30	68	1.6e-08
P-0023419	Jonsson et al., Nature 2019	Prostate cancer	Prostate adenocarcinoma	BRCA_assoc	Somatic - Biallelic	21	7	25	53	6.9e-09
P-0012379	Jonsson et al., Nature 2019	Renal cell carcinoma	Renal mucinous tubular spindle cell carcinoma	Other	Germline - Heterozygous	1	0	1	2	8.5e-15
P-0014574	Jonsson et al., Nature 2019	Renal cell carcinoma	Renal oncocytoma	Other	Germline - Heterozygous	0	0	0	0	2.1e-09
P-0021100	Jonsson et al., Nature 2019	Non-small cell lung cancer	Lung adenocarcinoma	Other	Somatic - Biallelic	15	12	24	51	1.4e-08
P-0019793	Jonsson et al., Nature 2019	Renal cell carcinoma	Renal clear cell carcinoma	Other	WT	3	1	10	14	0.091
P-0020576	Jonsson et al., Nature 2019	Renal cell carcinoma	Renal clear cell carcinoma	Other	WT	4	3	4	11	4.4e-06
P-0020584	Jonsson et al., Nature 2019	Renal cell carcinoma	Renal cell carcinoma	Other	WT	1	2	3	6	0.37
P-0020605	Jonsson et al., Nature 2019	Renal cell carcinoma	Renal clear cell carcinoma	Other	WT	0	0	1	1	0.36
P-0020677	Jonsson et al., Nature 2019	Renal cell carcinoma	Translocation-associated renal cell carcinoma	Other	WT	8	11	7	26	4.5e-05
P-0020925	Jonsson et al., Nature 2019	Renal cell carcinoma	Translocation-associated renal cell carcinoma	Other	WT	6	6	3	15	1.2e-10
P-0021051	Jonsson et al., Nature 2019	Renal cell carcinoma	Fh-deficient renal cell carcinoma	Other	WT	3	4	5	12	0.03
P-0021212	Jonsson et al., Nature 2019	Renal cell carcinoma	Unclassified renal cell carcinoma	Other	WT	10	8	11	29	0.32
P-0020283	Jonsson et al., Nature 2019	Salivary gland cancer	Mucoepidermoid carcinoma	Other	WT	1	4	9	14	0.067
P-0021031	Jonsson et al., Nature 2019	Salivary gland cancer	Adenoid cystic carcinoma	Other	WT	12	0	3	15	1.4e-06
P-0021060	Jonsson et al., Nature 2019	Salivary gland cancer	Salivary carcinoma	Other	WT	11	8	18	37	0.089
P-0021229	Jonsson et al., Nature 2019	Salivary gland cancer	Acinic cell carcinoma	Other	WT	4	7	6	17	8.4e-06
P-0021234	Jonsson et al., Nature 2019	Salivary gland cancer	Adenoid cystic carcinoma	Other	WT	1	0	0	1	8.7e-07
P-0021237	Jonsson et al., Nature 2019	Salivary gland cancer	Adenoid cystic carcinoma	Other	WT	5	4	3	12	3.8e-12
P-0021027	Jonsson et al., Nature 2019	Sellar tumor	Pituitary adenoma	Other	WT	1	0	3	4	1.6e-10
P-0021115	Jonsson et al., Nature 2019	Sellar tumor	Pituitary adenoma	Other	WT	0	1	1	2	0.17
P-0021298	Jonsson et al., Nature 2019	Sex cord stromal tumor	Sex cord stromal tumor	Other	WT	1	0	0	1	1.1e-14
P-0002508	Jonsson et al., Nature 2019	Skin cancer, non-melanoma	Basal cell carcinoma	Other	WT	11	7	6	24	7.7e-10
P-0003325	Jonsson et al., Nature 2019	Skin cancer, non-melanoma	Merkel cell carcinoma	Other	Somatic - Heterozygous	4	10	19	33	0.061
P-0008466	Jonsson et al., Nature 2019	Skin cancer, non-melanoma	Merkel cell carcinoma	Other	Somatic - Heterozygous	11	6	9	26	6.4e-11
P-0009962	Jonsson et al., Nature 2019	Skin cancer, non-melanoma	Cutaneous squamous cell carcinoma	Other	Somatic - Heterozygous	12	8	15	35	2.1e-09
P-0009875	Jonsson et al., Nature 2019	Small bowel cancer	Duodenal adenocarcinoma	Other	Somatic - Heterozygous	1	0	0	1	2e-11
P-0015493	Jonsson et al., Nature 2019	Small bowel cancer	Duodenal adenocarcinoma	Other	WT	17	8	11	36	2.7e-09
P-0020610	Jonsson et al., Nature 2019	Small bowel cancer	Duodenal adenocarcinoma	Other	WT	1	0	1	2	2.7e-10
P-0020632	Jonsson et al., Nature 2019	Small bowel cancer	Small intestinal carcinoma	Other	WT	18	16	25	59	0.31
P-0021066	Jonsson et al., Nature 2019	Small bowel cancer	Duodenal adenocarcinoma	Other	WT	6	15	10	31	0.37
P-0011185	Jonsson et al., Nature 2019	Small cell lung cancer	Small cell lung cancer	Other	Somatic - Biallelic	4	12	15	31	1.9e-08
P-0020569	Jonsson et al., Nature 2019	Small cell lung cancer	Small cell lung cancer	Other	WT	12	14	17	43	0.088
P-0020694	Jonsson et al., Nature 2019	Small cell lung cancer	Lung squamous cell carcinoma	Other	WT	29	18	31	78	0.075
P-0021126	Jonsson et al., Nature 2019	Small cell lung cancer	Small cell lung cancer	Other	WT	3	9	4	16	1.3e-10
P-0021155	Jonsson et al., Nature 2019	Small cell lung cancer	Small cell lung cancer	Other	WT	8	9	13	30	0.082
P-0021206	Jonsson et al., Nature 2019	Small cell lung cancer	Small cell lung cancer	Other	WT	8	13	15	36	0.15
P-0003180	Jonsson et al., Nature 2019	Soft tissue sarcoma	Leiomyosarcoma	Other	Somatic - Biallelic	18	21	26	65	0.091
P-0005584	Jonsson et al., Nature 2019	Soft tissue sarcoma	Undifferentiated pleomorphic sarcoma/malignant fibrous histiocytoma/high-grade spindle cell sarcoma	Other	Somatic - Biallelic	17	21	19	57	0.21
P-0012605	Jonsson et al., Nature 2019	Soft tissue sarcoma	Sarcoma, NOS	Other	Somatic - Biallelic	16	20	22	58	0.22
P-0015280	Jonsson et al., Nature 2019	Soft tissue sarcoma	Desmoid/aggressive fibromatosis	Other	Germline - Heterozygous	0	0	0	0	1.6e-06
P-0018166	Jonsson et al., Nature 2019	Soft tissue sarcoma	Synovial sarcoma	Other	WT	2	0	0	2	1.4e-07
P-0020367	Jonsson et al., Nature 2019	Soft tissue sarcoma	Liposarcoma	Other	WT	20	30	32	82	1.1e-14
P-0020547	Jonsson et al., Nature 2019	Soft tissue sarcoma	Rhabdomyosarcoma	Other	WT	25	13	33	71	0.11
P-0020580	Jonsson et al., Nature 2019	Soft tissue sarcoma	Sarcoma, NOS	Other	WT	14	16	13	43	0.34
P-0020590	Jonsson et al., Nature 2019	Soft tissue sarcoma	Angiosarcoma	Other	WT	5	2	3	10	1.9e-10
P-0020611	Jonsson et al., Nature 2019	Soft tissue sarcoma	Angiosarcoma	Other	WT	6	1	11	18	1.3e-12
P-0020615	Jonsson et al., Nature 2019	Soft tissue sarcoma	Pleomorphic liposarcoma	Other	WT	4	18	6	28	0.00089
P-0020679	Jonsson et al., Nature 2019	Soft tissue sarcoma	Sarcoma, NOS	Other	WT	6	2	5	13	9.1e-08
P-0020731	Jonsson et al., Nature 2019	Soft tissue sarcoma	Sarcoma, NOS	Other	WT	1	1	3	5	0.0079
P-0020731	Jonsson et al., Nature 2019	Soft tissue sarcoma	Sarcoma, NOS	Other	WT	8	3	6	17	0.0085
P-0020751	Jonsson et al., Nature 2019	Soft tissue sarcoma	Myxofibrosarcoma	Other	WT	15	22	28	65	0.37
P-0020783	Jonsson et al., Nature 2019	Soft tissue sarcoma	Desmoplastic small-round-cell tumor	Other	WT	1	3	2	6	8.5e-10
P-0020880	Jonsson et al., Nature 2019	Soft tissue sarcoma	Sarcoma, NOS	Other	WT	14	21	20	55	0.21
P-0020907	Jonsson et al., Nature 2019	Soft tissue sarcoma	Undifferentiated pleomorphic sarcoma/malignant fibrous histiocytoma/high-grade spindle cell sarcoma	Other	WT	8	11	15	34	0.29
P-0020909	Jonsson et al., Nature 2019	Soft tissue sarcoma	Dedifferentiated liposarcoma	Other	WT	13	11	17	41	1.2e-10
P-0021028	Jonsson et al., Nature 2019	Soft tissue sarcoma	Leiomyosarcoma	Other	WT	8	9	16	33	0.16
P-0021032	Jonsson et al., Nature 2019	Soft tissue sarcoma	Dedifferentiated liposarcoma	Other	WT	4	3	12	19	0.31
P-0021041	Jonsson et al., Nature 2019	Soft tissue sarcoma	Sarcoma, NOS	Other	WT	15	14	23	52	0.2
P-0021056	Jonsson et al., Nature 2019	Soft tissue sarcoma	Undifferentiated pleomorphic sarcoma/malignant fibrous histiocytoma/high-grade spindle cell sarcoma	Other	WT	19	19	27	65	0.32
P-0021061	Jonsson et al., Nature 2019	Soft tissue sarcoma	Undifferentiated pleomorphic sarcoma/malignant fibrous histiocytoma/high-grade spindle cell sarcoma	Other	WT	35	12	26	73	0.077
P-0021065	Jonsson et al., Nature 2019	Soft tissue sarcoma	Sarcoma, NOS	Other	WT	2	1	0	3	0.075
P-0021125	Jonsson et al., Nature 2019	Soft tissue sarcoma	Undifferentiated pleomorphic sarcoma/malignant fibrous histiocytoma/high-grade spindle cell sarcoma	Other	WT	13	9	26	48	0.28
P-0021211	Jonsson et al., Nature 2019	Soft tissue sarcoma	Synovial sarcoma	Other	WT	9	8	2	19	1.1e-08
P-0009877	Jonsson et al., Nature 2019	Thyroid cancer	Follicular thyroid cancer	Other	Somatic - Heterozygous	3	5	7	15	2.8e-15
P-0020550	Jonsson et al., Nature 2019	Thyroid cancer	Papillary thyroid cancer	Other	WT	4	0	4	8	1.3e-09
P-0020703	Jonsson et al., Nature 2019	Thyroid cancer	Anaplastic thyroid cancer	Other	WT	1	0	0	1	0.25
P-0020809	Jonsson et al., Nature 2019	Thyroid cancer	Medullary thyroid cancer	Other	WT	10	9	10	29	8.6e-10
P-0020824	Jonsson et al., Nature 2019	Thyroid cancer	Papillary thyroid cancer	Other	WT	0	5	2	7	0.012
P-0020849	Jonsson et al., Nature 2019	Thyroid cancer	Hurthle cell thyroid cancer	Other	WT	3	10	9	22	0.015
P-0020974	Jonsson et al., Nature 2019	Thyroid cancer	Poorly differentiated thyroid cancer	Other	WT	8	4	8	20	4.7e-09
P-0021057	Jonsson et al., Nature 2019	Thyroid cancer	Poorly differentiated thyroid cancer	Other	WT	3	5	8	16	6.4e-12
P-0021111	Jonsson et al., Nature 2019	Thyroid cancer	Papillary thyroid cancer	Other	WT	21	2	8	31	1.4e-07
P-0021226	Jonsson et al., Nature 2019	Thyroid cancer	Anaplastic thyroid cancer	Other	WT	4	2	3	9	0.57
P-0021294	Jonsson et al., Nature 2019	Thyroid cancer	Poorly differentiated thyroid cancer	Other	WT	5	4	2	11	0.15
P-0021302	Jonsson et al., Nature 2019	Thyroid cancer	Papillary thyroid cancer	Other	WT	1	1	2	4	1.3e-10
P-0000122	Jonsson et al., Nature 2019	Uterine sarcoma	Uterine perivascular epithelioid cell tumor	Other	Somatic - Biallelic	13	9	13	35	0.052
P-0000382	Jonsson et al., Nature 2019	Uterine sarcoma	Uterine leiomyosarcoma	Other	Somatic - Biallelic	26	16	31	73	0.36
P-0002226	Jonsson et al., Nature 2019	Uterine sarcoma	Uterine sarcoma, other	Other	Somatic - Heterozygous	15	9	13	37	0.33
P-0002226	Jonsson et al., Nature 2019	Uterine sarcoma	Uterine sarcoma, other	Other	Somatic - Heterozygous	11	7	11	29	0.33
P-0003476	Jonsson et al., Nature 2019	Uterine sarcoma	Uterine leiomyosarcoma	Other	Somatic - Biallelic	19	15	17	51	0.39
P-0004269	Jonsson et al., Nature 2019	Uterine sarcoma	Uterine leiomyosarcoma	Other	Somatic - Biallelic	20	24	24	68	0.034
P-0006297	Jonsson et al., Nature 2019	Uterine sarcoma	Uterine leiomyosarcoma	Other	Somatic - Biallelic	19	13	16	48	0.02
P-0020197	Jonsson et al., Nature 2019	Uterine sarcoma	Low-grade endometrial stromal sarcoma	Other	WT	2	1	2	5	0.16
P-0021175	Jonsson et al., Nature 2019	Uterine sarcoma	Uterine leiomyosarcoma	Other	WT	11	13	10	34	0.076
P-0021840	Jonsson et al., Nature 2019	Uterine sarcoma	Uterine leiomyosarcoma	Other	Somatic - Biallelic	10	14	14	38	0.094
P-0021070	Jonsson et al., Nature 2019	Vaginal cancer	Squamous cell carcinoma of the vulva/vagina	Other	WT	7	6	6	19	0.012
