# Supplementary material for: Reversion mutations in germline BRCA1/2-mutant tumors reveal a BRCA-mediated phenotype in non-canonical histologies
Source: Nat Commun. 2022 Nov 23;13:7182. doi: 10.1038/s41467-022-34109-8 (PMC9684575; doi:10.1038/s41467-022-34109-8)
Supplement: Supplementary file 5 — Source data file [file 41467_2022_34109_MOESM5_ESM.xlsx]

## Sheet: Fig1
Cancer Type	BRCA gene	BRCA mut. Type	n	%
BRCA-Assoc	BRCA1	Germline	218	0.022
BRCA-Assoc	BRCA1	Somatic	122	0.013
BRCA-Assoc	BRCA2	Germline	315	0.032
BRCA-Assoc	BRCA2	Somatic	183	0.019
BRCA-Non-Assoc - Lung	BRCA1	Germline	30	0.007
BRCA-Non-Assoc - Lung	BRCA1	Somatic	22	0.005
BRCA-Non-Assoc - Lung	BRCA2	Germline	47	0.011
BRCA-Non-Assoc - Lung	BRCA2	Somatic	40	0.009
BRCA-Not-Assoc - Other	BRCA1	Germline	94	0.005
BRCA-Not-Assoc - Other	BRCA1	Somatic	61	0.003
BRCA-Not-Assoc - Other	BRCA2	Germline	142	0.008
BRCA-Not-Assoc - Other	BRCA2	Somatic	148	0.008

## Sheet: Fig4c
See Supplementary Data 2

## Sheet: Fig4d
sample	cancer_type	purity	germline	somatic
P-0005313-T02-WES	Adrenocortical carcinoma	0.6	FALSE	TRUE
P-0020902-T01-WES	Adrenocortical carcinoma	0.7	FALSE	FALSE
P-0020911-T01-WES	Adrenocortical carcinoma	0.9	FALSE	FALSE
P-0020963-T01-WES	Adrenocortical carcinoma	0.7	FALSE	FALSE
P-0010866-T01-WES	Ampullary carcinoma	0.4	TRUE	TRUE
P-0012334-T01-WES	Ampullary carcinoma	0.6	TRUE	FALSE
P-0015537-T01-WES	Ampullary carcinoma	0.3	TRUE	FALSE
P-0020558-T01-WES	Ampullary carcinoma	0.6	FALSE	FALSE
P-0008055-T02-WES	Anal cancer	0.6	FALSE	TRUE
P-0020781-T01-WES	Anal cancer	0.7	FALSE	FALSE
P-0020756-T01-WES	Appendiceal cancer	0.2	FALSE	FALSE
P-0000184-T02-WES	Bladder cancer	0.6	FALSE	FALSE
P-0004056-T01-WES	Bladder cancer	0.4	FALSE	TRUE
P-0011414-T01-WES	Bladder cancer	0.7	TRUE	FALSE
P-0012325-T02-WES	Bladder cancer	0.5	FALSE	TRUE
P-0014421-T01-WES	Bladder cancer	0.4	TRUE	FALSE
P-0015564-T01-WES	Bladder cancer	0.5	TRUE	FALSE
P-0015866-T01-WES	Bladder cancer	0.6	TRUE	FALSE
P-0017068-T01-WES	Bladder cancer	0.5	FALSE	TRUE
P-0019007-T01-WES	Bladder cancer	0.3	TRUE	FALSE
P-0019850-T01-WES	Bladder cancer	0.9	TRUE	FALSE
P-0019905-T02-WES	Bladder cancer	0.5	FALSE	FALSE
P-0020086-T01-WES	Bladder cancer	0.5	FALSE	TRUE
P-0020542-T01-WES	Bladder cancer	0.6	FALSE	FALSE
P-0020592-T01-WES	Bladder cancer	0.4	FALSE	FALSE
P-0020603-T01-WES	Bladder cancer	0.5	TRUE	FALSE
P-0020701-T01-WES	Bladder cancer	0.3	FALSE	FALSE
P-0020832-T01-WES	Bladder cancer	0.3	FALSE	FALSE
P-0020835-T01-WES	Bladder cancer	0.2	FALSE	FALSE
P-0020835-T02-WES	Bladder cancer	0.8	FALSE	FALSE
P-0020836-T01-WES	Bladder cancer	0.7	FALSE	FALSE
P-0020842-T01-WES	Bladder cancer	0.9	FALSE	FALSE
P-0020904-T01-WES	Bladder cancer	0.6	FALSE	FALSE
P-0020914-T01-WES	Bladder cancer	0.9	FALSE	FALSE
P-0020991-T01-WES	Bladder cancer	0.4	FALSE	FALSE
P-0020992-T01-WES	Bladder cancer	0.1	FALSE	FALSE
P-0020995-T01-WES	Bladder cancer	0.3	FALSE	FALSE
P-0021004-T01-WES	Bladder cancer	0.6	FALSE	FALSE
P-0021005-T01-WES	Bladder cancer	0.5	FALSE	FALSE
P-0021006-T01-WES	Bladder cancer	0.8	FALSE	FALSE
P-0021013-T01-WES	Bladder cancer	0.4	FALSE	FALSE
P-0021079-T01-WES	Bladder cancer	0.6	FALSE	FALSE
P-0021176-T01-WES	Bladder cancer	0.8	FALSE	FALSE
P-0021255-T01-WES	Bladder cancer	0.5	FALSE	FALSE
P-0021268-T01-WES	Bladder cancer	0.3	FALSE	FALSE
P-0021471-T01-WES	Bladder cancer	0.4	FALSE	TRUE
P-0021532-T02-WES	Bladder cancer	0.6	FALSE	TRUE
P-0021715-T01-WES	Bladder cancer	0.4	FALSE	TRUE
P-0022244-T01-WES	Bladder cancer	0.9	FALSE	TRUE
P-0008355-T01-WES	Bone cancer	0.2	FALSE	TRUE
P-0020606-T01-WES	Bone cancer	0.7	FALSE	FALSE
P-0020740-T01-WES	Bone cancer	0.6	FALSE	FALSE
P-0021068-T01-WES	Bone cancer	0.8	FALSE	FALSE
P-0021939-T01-WES	Bone cancer	0.5	TRUE	FALSE
P-0000152-T03-WES	Breast cancer	0.4	FALSE	FALSE
P-0000375-T02-WES	Breast cancer	0.4	TRUE	FALSE
P-0000423-T02-WES	Breast cancer	0.6	TRUE	FALSE
P-0000508-T01-WES	Breast cancer	0.4	TRUE	FALSE
P-0000519-T01-WES	Breast cancer	0.4	TRUE	FALSE
P-0000584-T01-WES	Breast cancer	0.6	TRUE	FALSE
P-0000584-T03-WES	Breast cancer	0.9	TRUE	FALSE
P-0000624-T01-WES	Breast cancer	0.6	FALSE	FALSE
P-0001183-T01-WES	Breast cancer	0.6	TRUE	FALSE
P-0001417-T01-WES	Breast cancer	0.6	TRUE	FALSE
P-0001440-T01-WES	Breast cancer	0.5	TRUE	FALSE
P-0001635-T01-WES	Breast cancer	0.5	TRUE	FALSE
P-0001721-T01-WES	Breast cancer	0.8	TRUE	FALSE
P-0002237-T01-WES	Breast cancer	0.6	FALSE	TRUE
P-0002593-T01-WES	Breast cancer	0.7	TRUE	FALSE
P-0002617-T02-WES	Breast cancer	0.5	TRUE	FALSE
P-0002682-T01-WES	Breast cancer	0.8	FALSE	TRUE
P-0002915-T01-WES	Breast cancer	0.3	FALSE	TRUE
P-0003025-T01-WES	Breast cancer	0.4	TRUE	FALSE
P-0003108-T01-WES	Breast cancer	0.7	TRUE	FALSE
P-0003195-T02-WES	Breast cancer	0.8	FALSE	TRUE
P-0003647-T01-WES	Breast cancer	0.6	TRUE	FALSE
P-0003816-T01-WES	Breast cancer	0.5	TRUE	FALSE
P-0003936-T01-WES	Breast cancer	0.4	TRUE	FALSE
P-0004158-T01-WES	Breast cancer	0.4	TRUE	FALSE
P-0004753-T01-WES	Breast cancer	0.7	TRUE	FALSE
P-0005688-T01-WES	Breast cancer	0.8	TRUE	FALSE
P-0005900-T02-WES	Breast cancer	0.5	FALSE	TRUE
P-0006504-T02-WES	Breast cancer	0.5	FALSE	TRUE
P-0006568-T01-WES	Breast cancer	0.6	FALSE	TRUE
P-0007037-T01-WES	Breast cancer	0.5	FALSE	TRUE
P-0007231-T02-WES	Breast cancer	0.4	FALSE	FALSE
P-0008423-T02-WES	Breast cancer	0.5	FALSE	TRUE
P-0009700-T02-WES	Breast cancer	0.6	FALSE	FALSE
P-0009923-T01-WES	Breast cancer	0.5	TRUE	FALSE
P-0010035-T01-WES	Breast cancer	0.7	FALSE	TRUE
P-0010457-T01-WES	Breast cancer	0.6	FALSE	TRUE
P-0010758-T01-WES	Breast cancer	0.8	FALSE	TRUE
P-0011048-T02-WES	Breast cancer	0.7	FALSE	TRUE
P-0011369-T01-WES	Breast cancer	0.7	FALSE	TRUE
P-0011567-T02-WES	Breast cancer	0.7	FALSE	TRUE
P-0012081-T02-WES	Breast cancer	0.3	FALSE	FALSE
P-0012572-T01-WES	Breast cancer	0.2	TRUE	FALSE
P-0013196-T04-WES	Breast cancer	0.4	FALSE	FALSE
P-0014040-T01-WES	Breast cancer	0.3	TRUE	FALSE
P-0014435-T01-WES	Breast cancer	0.7	TRUE	FALSE
P-0014435-T02-WES	Breast cancer	0.7	TRUE	FALSE
P-0014821-T02-WES	Breast cancer	0.7	FALSE	FALSE
P-0015138-T01-WES	Breast cancer	0.5	TRUE	FALSE
P-0015476-T01-WES	Breast cancer	0.3	TRUE	FALSE
P-0015674-T01-WES	Breast cancer	0.6	FALSE	TRUE
P-0015828-T01-WES	Breast cancer	0.7	FALSE	TRUE
P-0016148-T01-WES	Breast cancer	0.6	TRUE	FALSE
P-0016225-T01-WES	Breast cancer	0.6	TRUE	FALSE
P-0016484-T03-WES	Breast cancer	0.2	FALSE	FALSE
P-0016564-T01-WES	Breast cancer	0.7	TRUE	FALSE
P-0016638-T02-WES	Breast cancer	0.6	FALSE	FALSE
P-0017116-T01-WES	Breast cancer	0.4	TRUE	FALSE
P-0017154-T02-WES	Breast cancer	0.5	FALSE	TRUE
P-0017217-T01-WES	Breast cancer	0.7	FALSE	FALSE
P-0017311-T01-WES	Breast cancer	0.4	FALSE	TRUE
P-0017478-T02-WES	Breast cancer	0.4	FALSE	FALSE
P-0017542-T01-WES	Breast cancer	0.5	FALSE	TRUE
P-0017920-T02-WES	Breast cancer	0.6	FALSE	FALSE
P-0018860-T02-WES	Breast cancer	0.4	FALSE	FALSE
P-0019133-T01-WES	Breast cancer	0.5	FALSE	TRUE
P-0019731-T01-WES	Breast cancer	0.4	FALSE	TRUE
P-0020540-T01-WES	Breast cancer	0.5	FALSE	FALSE
P-0020544-T01-WES	Breast cancer	0.3	FALSE	FALSE
P-0020545-T01-WES	Breast cancer	0.4	FALSE	FALSE
P-0020551-T01-WES	Breast cancer	0.4	FALSE	FALSE
P-0020553-T01-WES	Breast cancer	0.4	FALSE	FALSE
P-0020559-T01-WES	Breast cancer	0.6	FALSE	FALSE
P-0020566-T01-WES	Breast cancer	0.7	FALSE	FALSE
P-0020571-T01-WES	Breast cancer	0.2	FALSE	FALSE
P-0020575-T01-WES	Breast cancer	0.7	FALSE	FALSE
P-0020593-T01-WES	Breast cancer	0.3	FALSE	FALSE
P-0020617-T01-WES	Breast cancer	0.2	FALSE	FALSE
P-0020624-T01-WES	Breast cancer	0.4	FALSE	FALSE
P-0020624-T02-WES	Breast cancer	0.8	FALSE	FALSE
P-0020629-T01-WES	Breast cancer	0.2	FALSE	FALSE
P-0020644-T01-WES	Breast cancer	0.4	FALSE	FALSE
P-0020645-T01-WES	Breast cancer	0.3	FALSE	FALSE
P-0020647-T01-WES	Breast cancer	0.5	TRUE	FALSE
P-0020648-T01-WES	Breast cancer	0.2	FALSE	FALSE
P-0020663-T01-WES	Breast cancer	0.2	FALSE	FALSE
P-0020673-T01-WES	Breast cancer	0.8	FALSE	TRUE
P-0020695-T01-WES	Breast cancer	0.4	FALSE	FALSE
P-0020696-T01-WES	Breast cancer	0.4	FALSE	FALSE
P-0020697-T01-WES	Breast cancer	0.2	FALSE	FALSE
P-0020702-T01-WES	Breast cancer	0.5	FALSE	FALSE
P-0020727-T01-WES	Breast cancer	0.3	FALSE	FALSE
P-0020730-T01-WES	Breast cancer	0.3	FALSE	FALSE
P-0020749-T01-WES	Breast cancer	0.2	FALSE	FALSE
P-0020762-T01-WES	Breast cancer	0.7	FALSE	TRUE
P-0020764-T01-WES	Breast cancer	0.2	FALSE	FALSE
P-0020797-T01-WES	Breast cancer	0.7	FALSE	FALSE
P-0020810-T01-WES	Breast cancer	0.2	FALSE	FALSE
P-0020813-T01-WES	Breast cancer	NA	FALSE	FALSE
P-0020851-T01-WES	Breast cancer	0.8	FALSE	FALSE
P-0020868-T01-WES	Breast cancer	0.2	FALSE	FALSE
P-0020912-T01-WES	Breast cancer	0.7	FALSE	FALSE
P-0020928-T01-WES	Breast cancer	0.6	FALSE	FALSE
P-0020929-T01-WES	Breast cancer	0.2	FALSE	FALSE
P-0020936-T01-WES	Breast cancer	0.4	TRUE	FALSE
P-0020951-T01-WES	Breast cancer	0.3	FALSE	FALSE
P-0020958-T01-WES	Breast cancer	0.8	FALSE	FALSE
P-0020964-T01-WES	Breast cancer	0.6	FALSE	FALSE
P-0020994-T01-WES	Breast cancer	0.9	FALSE	FALSE
P-0020997-T01-WES	Breast cancer	0.3	FALSE	FALSE
P-0021040-T01-WES	Breast cancer	0.2	FALSE	FALSE
P-0021048-T01-WES	Breast cancer	0.5	FALSE	FALSE
P-0021052-T01-WES	Breast cancer	0.2	FALSE	FALSE
P-0021058-T01-WES	Breast cancer	0.9	FALSE	FALSE
P-0021095-T01-WES	Breast cancer	0.3	FALSE	FALSE
P-0021103-T01-WES	Breast cancer	0.6	FALSE	FALSE
P-0021123-T01-WES	Breast cancer	0.4	FALSE	FALSE
P-0021128-T01-WES	Breast cancer	0.6	FALSE	FALSE
P-0021148-T01-WES	Breast cancer	0.2	FALSE	FALSE
P-0021149-T01-WES	Breast cancer	0.9	FALSE	FALSE
P-0021152-T01-WES	Breast cancer	0.4	FALSE	FALSE
P-0021156-T01-WES	Breast cancer	0.2	TRUE	FALSE
P-0021173-T01-WES	Breast cancer	0.3	FALSE	FALSE
P-0021178-T01-WES	Breast cancer	0.6	FALSE	FALSE
P-0021182-T01-WES	Breast cancer	0.4	FALSE	FALSE
P-0021193-T01-WES	Breast cancer	0.7	FALSE	FALSE
P-0021195-T01-WES	Breast cancer	0.8	FALSE	FALSE
P-0021199-T01-WES	Breast cancer	0.6	FALSE	FALSE
P-0021201-T01-WES	Breast cancer	0.6	FALSE	FALSE
P-0021204-T01-WES	Breast cancer	0.3	FALSE	FALSE
P-0021218-T01-WES	Breast cancer	0.3	FALSE	FALSE
P-0021225-T01-WES	Breast cancer	0.2	FALSE	FALSE
P-0021230-T01-WES	Breast cancer	0.2	FALSE	FALSE
P-0021238-T01-WES	Breast cancer	0.8	FALSE	FALSE
P-0021242-T01-WES	Breast cancer	0.5	FALSE	FALSE
P-0021261-T01-WES	Breast cancer	0.6	FALSE	FALSE
P-0023453-T01-WES	Breast cancer	0.4	TRUE	FALSE
P-0021203-T01-WES	Breast sarcoma	0.7	FALSE	FALSE
P-0019667-T01-WES	Cancer of unknown primary	0.5	TRUE	FALSE
P-0020583-T01-WES	Cancer of unknown primary	0.1	FALSE	FALSE
P-0020628-T01-WES	Cancer of unknown primary	0.3	FALSE	FALSE
P-0020719-T01-WES	Cancer of unknown primary	0.8	FALSE	TRUE
P-0020774-T01-WES	Cancer of unknown primary	0.3	FALSE	FALSE
P-0020920-T01-WES	Cancer of unknown primary	0.6	FALSE	FALSE
P-0020953-T02-WES	Cancer of unknown primary	0.8	FALSE	FALSE
P-0020956-T01-WES	Cancer of unknown primary	0.5	FALSE	FALSE
P-0020986-T01-WES	Cancer of unknown primary	0.5	FALSE	FALSE
P-0021014-T01-WES	Cancer of unknown primary	0.3	FALSE	FALSE
P-0021053-T01-WES	Cancer of unknown primary	0.3	FALSE	FALSE
P-0021081-T01-WES	Cancer of unknown primary	0.3	FALSE	FALSE
P-0021181-T01-WES	Cancer of unknown primary	0.2	FALSE	FALSE
P-0021982-T01-WES	Cancer of unknown primary	0.4	TRUE	FALSE
P-0020589-T01-WES	Cervical cancer	0.4	FALSE	FALSE
P-0020886-T01-WES	Cervical cancer	0.8	FALSE	FALSE
P-0020830-T01-WES	Choroid plexus tumor	0.8	FALSE	FALSE
P-0001556-T01-WES	Cns cancer	0.7	TRUE	FALSE
P-0019831-T02-WES	Cns cancer	0.8	FALSE	FALSE
P-0020700-T01-WES	Cns cancer	0.9	FALSE	FALSE
P-0021036-T01-WES	Cns cancer	0.9	FALSE	FALSE
P-0001767-T02-WES	Colorectal cancer	0.3	FALSE	FALSE
P-0006468-T02-WES	Colorectal cancer	0.7	FALSE	TRUE
P-0008941-T01-WES	Colorectal cancer	0.4	FALSE	TRUE
P-0009826-T02-WES	Colorectal cancer	0.4	FALSE	FALSE
P-0012415-T01-WES	Colorectal cancer	0.7	TRUE	FALSE
P-0018514-T01-WES	Colorectal cancer	0.4	TRUE	FALSE
P-0018696-T02-WES	Colorectal cancer	0.4	FALSE	FALSE
P-0020399-T01-WES	Colorectal cancer	0.4	FALSE	TRUE
P-0020573-T01-WES	Colorectal cancer	0.1	FALSE	FALSE
P-0020577-T01-WES	Colorectal cancer	0.4	FALSE	FALSE
P-0020578-T01-WES	Colorectal cancer	0.4	FALSE	FALSE
P-0020633-T01-WES	Colorectal cancer	0.5	FALSE	TRUE
P-0020634-T01-WES	Colorectal cancer	0.2	FALSE	FALSE
P-0020636-T01-WES	Colorectal cancer	0.4	FALSE	FALSE
P-0020639-T01-WES	Colorectal cancer	0.2	FALSE	TRUE
P-0020670-T01-WES	Colorectal cancer	0.4	FALSE	FALSE
P-0020681-T01-WES	Colorectal cancer	0.2	FALSE	FALSE
P-0020689-T01-WES	Colorectal cancer	0.3	FALSE	FALSE
P-0020723-T01-WES	Colorectal cancer	0.4	FALSE	FALSE
P-0020733-T01-WES	Colorectal cancer	0.8	FALSE	FALSE
P-0020739-T01-WES	Colorectal cancer	0.4	FALSE	FALSE
P-0020791-T01-WES	Colorectal cancer	0.7	FALSE	FALSE
P-0020826-T01-WES	Colorectal cancer	0.3	FALSE	FALSE
P-0020834-T01-WES	Colorectal cancer	0.2	FALSE	FALSE
P-0020837-T01-WES	Colorectal cancer	0.5	FALSE	FALSE
P-0020863-T01-WES	Colorectal cancer	0.4	FALSE	FALSE
P-0020926-T01-WES	Colorectal cancer	0.5	FALSE	FALSE
P-0020946-T01-WES	Colorectal cancer	0.5	FALSE	FALSE
P-0020954-T01-WES	Colorectal cancer	0.4	FALSE	FALSE
P-0021012-T01-WES	Colorectal cancer	0.1	FALSE	FALSE
P-0021049-T01-WES	Colorectal cancer	0.5	FALSE	FALSE
P-0021072-T01-WES	Colorectal cancer	0.3	FALSE	FALSE
P-0021073-T01-WES	Colorectal cancer	0.7	FALSE	FALSE
P-0021090-T01-WES	Colorectal cancer	0.3	FALSE	FALSE
P-0021116-T01-WES	Colorectal cancer	0.6	FALSE	FALSE
P-0021119-T01-WES	Colorectal cancer	0.7	FALSE	FALSE
P-0021153-T01-WES	Colorectal cancer	0.6	FALSE	FALSE
P-0021154-T01-WES	Colorectal cancer	0.4	FALSE	TRUE
P-0021194-T01-WES	Colorectal cancer	0.3	FALSE	FALSE
P-0021256-T01-WES	Colorectal cancer	0.1	FALSE	FALSE
P-0021292-T01-WES	Colorectal cancer	0.5	FALSE	FALSE
P-0021109-T01-WES	Embryonal tumor	1	FALSE	FALSE
P-0003045-T01-WES	Endometrial cancer	0.9	FALSE	FALSE
P-0004136-T01-WES	Endometrial cancer	0.6	FALSE	TRUE
P-0004787-T01-WES	Endometrial cancer	0.8	FALSE	TRUE
P-0012105-T01-WES	Endometrial cancer	0.6	TRUE	FALSE
P-0012358-T01-WES	Endometrial cancer	0.5	FALSE	TRUE
P-0016053-T01-WES	Endometrial cancer	0.9	FALSE	TRUE
P-0016099-T01-WES	Endometrial cancer	0.7	FALSE	TRUE
P-0018413-T01-WES	Endometrial cancer	0.8	TRUE	FALSE
P-0020063-T01-WES	Endometrial cancer	0.3	FALSE	FALSE
P-0020295-T01-WES	Endometrial cancer	0.2	FALSE	TRUE
P-0020554-T01-WES	Endometrial cancer	0.2	FALSE	FALSE
P-0020556-T01-WES	Endometrial cancer	0.4	FALSE	FALSE
P-0020562-T01-WES	Endometrial cancer	0.6	FALSE	FALSE
P-0020666-T01-WES	Endometrial cancer	0.1	FALSE	FALSE
P-0020667-T01-WES	Endometrial cancer	0.3	FALSE	FALSE
P-0020668-T01-WES	Endometrial cancer	0.3	FALSE	TRUE
P-0020669-T01-WES	Endometrial cancer	0.4	FALSE	FALSE
P-0020675-T01-WES	Endometrial cancer	0.5	FALSE	FALSE
P-0020735-T01-WES	Endometrial cancer	0.1	FALSE	FALSE
P-0020754-T01-WES	Endometrial cancer	0.5	FALSE	FALSE
P-0020757-T01-WES	Endometrial cancer	0.2	FALSE	FALSE
P-0020760-T01-WES	Endometrial cancer	0.6	TRUE	FALSE
P-0020773-T01-WES	Endometrial cancer	0.1	FALSE	FALSE
P-0020777-T01-WES	Endometrial cancer	0.5	FALSE	FALSE
P-0020819-T01-WES	Endometrial cancer	0.5	FALSE	FALSE
P-0020829-T01-WES	Endometrial cancer	0.8	FALSE	FALSE
P-0020839-T01-WES	Endometrial cancer	0.3	FALSE	FALSE
P-0020850-T01-WES	Endometrial cancer	0.6	FALSE	FALSE
P-0020865-T01-WES	Endometrial cancer	0.8	FALSE	FALSE
P-0020937-T01-WES	Endometrial cancer	0.2	FALSE	FALSE
P-0020941-T01-WES	Endometrial cancer	0.2	FALSE	FALSE
P-0020969-T01-WES	Endometrial cancer	0.4	FALSE	FALSE
P-0021035-T01-WES	Endometrial cancer	0.5	FALSE	FALSE
P-0021064-T01-WES	Endometrial cancer	0.8	FALSE	FALSE
P-0021077-T01-WES	Endometrial cancer	0.2	FALSE	FALSE
P-0021179-T01-WES	Endometrial cancer	1	FALSE	FALSE
P-0021184-T01-WES	Endometrial cancer	0.1	FALSE	FALSE
P-0021220-T01-WES	Endometrial cancer	0.6	FALSE	FALSE
P-0021283-T01-WES	Endometrial cancer	0.1	FALSE	FALSE
P-0000117-T01-WES	Esophagogastric cancer	0.6	TRUE	FALSE
P-0001136-T01-WES	Esophagogastric cancer	0.3	TRUE	FALSE
P-0005312-T01-WES	Esophagogastric cancer	0.6	FALSE	TRUE
P-0005683-T01-WES	Esophagogastric cancer	0.7	FALSE	TRUE
P-0006838-T01-WES	Esophagogastric cancer	0.6	FALSE	TRUE
P-0007531-T01-WES	Esophagogastric cancer	0.2	TRUE	FALSE
P-0008417-T02-WES	Esophagogastric cancer	0.7	FALSE	FALSE
P-0019988-T02-WES	Esophagogastric cancer	0.1	FALSE	FALSE
P-0020560-T01-WES	Esophagogastric cancer	0.6	FALSE	FALSE
P-0020586-T01-WES	Esophagogastric cancer	0.2	FALSE	FALSE
P-0020591-T01-WES	Esophagogastric cancer	0.5	FALSE	FALSE
P-0020616-T01-WES	Esophagogastric cancer	0.3	FALSE	FALSE
P-0020732-T01-WES	Esophagogastric cancer	0.5	FALSE	FALSE
P-0020816-T01-WES	Esophagogastric cancer	0.2	FALSE	FALSE
P-0020864-T01-WES	Esophagogastric cancer	0.2	FALSE	FALSE
P-0020903-T01-WES	Esophagogastric cancer	0.4	FALSE	FALSE
P-0020905-T01-WES	Esophagogastric cancer	0.1	FALSE	FALSE
P-0021063-T01-WES	Esophagogastric cancer	0.5	FALSE	FALSE
P-0021099-T01-WES	Esophagogastric cancer	0.4	FALSE	FALSE
P-0021235-T01-WES	Esophagogastric cancer	0.4	FALSE	FALSE
P-0022995-T01-WES	Esophagogastric cancer	0.4	TRUE	FALSE
P-0004954-T02-WES	Gastrointestinal neuroendocrine tumor	0.5	FALSE	TRUE
P-0007679-T01-WES	Gastrointestinal neuroendocrine tumor	0.6	TRUE	FALSE
P-0020618-T01-WES	Gastrointestinal neuroendocrine tumor	0.7	FALSE	FALSE
P-0018913-T02-WES	Gastrointestinal stromal tumor	0.9	FALSE	FALSE
P-0021050-T01-WES	Gastrointestinal stromal tumor	0.6	FALSE	FALSE
P-0003777-T02-WES	Germ cell tumor	0.9	FALSE	FALSE
P-0020623-T01-WES	Germ cell tumor	0.1	FALSE	FALSE
P-0020705-T01-WES	Germ cell tumor	0.5	FALSE	FALSE
P-0020860-T01-WES	Germ cell tumor	0.9	FALSE	FALSE
P-0020985-T01-WES	Germ cell tumor	0.4	FALSE	FALSE
P-0021190-T01-WES	Germ cell tumor	0.4	FALSE	FALSE
P-0002316-T01-WES	Glioma	0.8	FALSE	TRUE
P-0003360-T01-WES	Glioma	0.9	FALSE	TRUE
P-0004242-T02-WES	Glioma	0.8	FALSE	FALSE
P-0006411-T01-WES	Glioma	0.9	FALSE	TRUE
P-0006782-T01-WES	Glioma	0.5	FALSE	FALSE
P-0006782-T02-WES	Glioma	0.8	FALSE	TRUE
P-0007104-T02-WES	Glioma	0.4	FALSE	FALSE
P-0013293-T02-WES	Glioma	0.6	FALSE	FALSE
P-0014501-T02-WES	Glioma	0.6	FALSE	FALSE
P-0020630-T01-WES	Glioma	0.4	FALSE	FALSE
P-0020640-T01-WES	Glioma	0.8	FALSE	FALSE
P-0020652-T01-WES	Glioma	0.5	FALSE	FALSE
P-0020686-T01-WES	Glioma	0.9	FALSE	FALSE
P-0020772-T01-WES	Glioma	0.7	FALSE	FALSE
P-0020775-T01-WES	Glioma	0.8	FALSE	FALSE
P-0020811-T01-WES	Glioma	0.7	FALSE	FALSE
P-0020818-T01-WES	Glioma	0.4	FALSE	FALSE
P-0020822-T01-WES	Glioma	0.8	FALSE	FALSE
P-0020872-T01-WES	Glioma	0.7	FALSE	FALSE
P-0020881-T01-WES	Glioma	0.8	FALSE	FALSE
P-0020900-T02-WES	Glioma	0.8	FALSE	FALSE
P-0020901-T01-WES	Glioma	0.7	FALSE	FALSE
P-0020921-T01-WES	Glioma	0.6	FALSE	FALSE
P-0020930-T01-WES	Glioma	0.7	FALSE	FALSE
P-0020949-T01-WES	Glioma	0.4	FALSE	FALSE
P-0021039-T01-WES	Glioma	0.6	FALSE	FALSE
P-0021067-T01-WES	Glioma	0.8	FALSE	FALSE
P-0021082-T01-WES	Glioma	0.7	FALSE	FALSE
P-0021106-T01-WES	Glioma	0.8	FALSE	FALSE
P-0021158-T01-WES	Glioma	0.6	FALSE	FALSE
P-0021205-T01-WES	Glioma	0.4	FALSE	FALSE
P-0021207-T01-WES	Glioma	0.8	FALSE	FALSE
P-0021219-T01-WES	Glioma	0.7	FALSE	FALSE
P-0021221-T01-WES	Glioma	0.9	FALSE	FALSE
P-0021250-T01-WES	Glioma	0.8	FALSE	FALSE
P-0021258-T01-WES	Glioma	0.4	FALSE	FALSE
P-0021293-T01-WES	Glioma	0.8	FALSE	FALSE
P-0006008-T02-WES	Head and neck cancer	0.4	FALSE	TRUE
P-0010865-T01-WES	Head and neck cancer	0.7	TRUE	FALSE
P-0010865-T02-WES	Head and neck cancer	0.5	TRUE	FALSE
P-0016243-T04-WES	Head and neck cancer	0.2	FALSE	FALSE
P-0020587-T01-WES	Head and neck cancer	0.9	FALSE	FALSE
P-0020587-T02-WES	Head and neck cancer	0.6	FALSE	FALSE
P-0020649-T01-WES	Head and neck cancer	0.8	FALSE	FALSE
P-0020846-T01-WES	Head and neck cancer	0.1	FALSE	FALSE
P-0020862-T01-WES	Head and neck cancer	0.7	FALSE	FALSE
P-0020965-T01-WES	Head and neck cancer	0.3	FALSE	FALSE
P-0021009-T01-WES	Head and neck cancer	0.1	FALSE	FALSE
P-0000328-T01-WES	Hepatobiliary cancer	0.4	TRUE	FALSE
P-0003187-T02-WES	Hepatobiliary cancer	0.2	TRUE	FALSE
P-0003289-T03-WES	Hepatobiliary cancer	0.8	FALSE	TRUE
P-0007298-T02-WES	Hepatobiliary cancer	0.3	FALSE	FALSE
P-0009061-T02-WES	Hepatobiliary cancer	0.3	TRUE	FALSE
P-0010016-T01-WES	Hepatobiliary cancer	0.3	TRUE	FALSE
P-0012777-T01-WES	Hepatobiliary cancer	0.4	TRUE	FALSE
P-0013303-T01-WES	Hepatobiliary cancer	0.4	TRUE	FALSE
P-0013849-T02-WES	Hepatobiliary cancer	0.1	FALSE	FALSE
P-0017309-T01-WES	Hepatobiliary cancer	0.7	TRUE	FALSE
P-0020608-T01-WES	Hepatobiliary cancer	0.6	FALSE	FALSE
P-0020620-T01-WES	Hepatobiliary cancer	0.2	FALSE	FALSE
P-0020620-T02-WES	Hepatobiliary cancer	0.4	FALSE	FALSE
P-0020662-T01-WES	Hepatobiliary cancer	0.2	FALSE	FALSE
P-0020720-T01-WES	Hepatobiliary cancer	0.4	FALSE	FALSE
P-0020726-T01-WES	Hepatobiliary cancer	0.2	FALSE	FALSE
P-0020738-T01-WES	Hepatobiliary cancer	0.4	FALSE	FALSE
P-0020746-T01-WES	Hepatobiliary cancer	0.2	FALSE	FALSE
P-0020794-T01-WES	Hepatobiliary cancer	0.2	FALSE	FALSE
P-0020821-T01-WES	Hepatobiliary cancer	0.2	FALSE	FALSE
P-0020961-T01-WES	Hepatobiliary cancer	0.4	FALSE	FALSE
P-0020972-T01-WES	Hepatobiliary cancer	0.4	FALSE	FALSE
P-0020976-T01-WES	Hepatobiliary cancer	0.6	FALSE	FALSE
P-0020987-T01-WES	Hepatobiliary cancer	0.5	FALSE	FALSE
P-0020989-T01-WES	Hepatobiliary cancer	0.4	FALSE	FALSE
P-0021001-T01-WES	Hepatobiliary cancer	0.7	FALSE	FALSE
P-0021059-T01-WES	Hepatobiliary cancer	0.5	FALSE	FALSE
P-0021071-T01-WES	Hepatobiliary cancer	0.3	FALSE	FALSE
P-0021159-T01-WES	Hepatobiliary cancer	0.1	FALSE	FALSE
P-0021233-T01-WES	Hepatobiliary cancer	0.2	FALSE	FALSE
P-0021288-T01-WES	Hepatobiliary cancer	0.7	FALSE	FALSE
P-0003289-T02-WES	Hepatobiliary cancer	0.6	FALSE	FALSE
P-0021208-T01-WES	Histiocytosis	0.2	FALSE	FALSE
P-0001756-T01-WES	Melanoma	0.7	FALSE	TRUE
P-0009106-T01-WES	Melanoma	0.7	FALSE	TRUE
P-0009538-T01-WES	Melanoma	0.5	TRUE	FALSE
P-0010249-T01-WES	Melanoma	0.8	FALSE	TRUE
P-0015415-T01-WES	Melanoma	0.8	FALSE	TRUE
P-0016697-T01-WES	Melanoma	0.7	TRUE	FALSE
P-0017006-T01-WES	Melanoma	0.9	FALSE	TRUE
P-0018466-T01-WES	Melanoma	0.5	TRUE	FALSE
P-0019909-T02-WES	Melanoma	0.3	FALSE	FALSE
P-0020626-T01-WES	Melanoma	0.9	FALSE	FALSE
P-0020638-T01-WES	Melanoma	0.6	FALSE	FALSE
P-0020641-T01-WES	Melanoma	0.6	FALSE	FALSE
P-0020641-T02-WES	Melanoma	0.8	FALSE	FALSE
P-0020691-T01-WES	Melanoma	0.6	FALSE	FALSE
P-0020768-T01-WES	Melanoma	0.3	FALSE	FALSE
P-0020817-T01-WES	Melanoma	0.2	FALSE	FALSE
P-0020908-T01-WES	Melanoma	0.1	FALSE	FALSE
P-0020957-T01-WES	Melanoma	0.6	FALSE	FALSE
P-0021046-T01-WES	Melanoma	0.6	FALSE	FALSE
P-0021047-T01-WES	Melanoma	0.1	FALSE	FALSE
P-0021075-T01-WES	Melanoma	0.6	FALSE	FALSE
P-0021169-T01-WES	Melanoma	0.8	FALSE	FALSE
P-0021172-T01-WES	Melanoma	0.2	FALSE	FALSE
P-0021174-T01-WES	Melanoma	0.6	FALSE	FALSE
P-0021192-T01-WES	Melanoma	0.7	FALSE	FALSE
P-0021198-T01-WES	Melanoma	0.6	FALSE	FALSE
P-0021223-T01-WES	Melanoma	0.6	FALSE	FALSE
P-0021296-T01-WES	Melanoma	0.4	FALSE	FALSE
P-0020948-T01-WES	Mesothelioma	0.4	FALSE	FALSE
P-0021089-T01-WES	Mesothelioma	0.1	FALSE	FALSE
P-0021263-T01-WES	Mesothelioma	0.2	FALSE	FALSE
P-0021264-T01-WES	Mesothelioma	0.7	FALSE	FALSE
P-0020752-T01-WES	Nerve sheath tumor	0.7	FALSE	FALSE
P-0021037-T01-WES	Nerve sheath tumor	0.1	FALSE	FALSE
P-0021042-T01-WES	Nerve sheath tumor	0.6	FALSE	FALSE
P-0007354-T01-WES	Non-hodgkin lymphoma	0.7	FALSE	TRUE
P-0009423-T02-WES	Non-small cell lung cancer	0.3	FALSE	TRUE
P-0009660-T01-WES	Non-small cell lung cancer	0.6	FALSE	TRUE
P-0017842-T02-WES	Non-small cell lung cancer	0.5	FALSE	TRUE
P-0020309-T01-WES	Non-small cell lung cancer	0.9	FALSE	TRUE
P-0021100-T01-WES	Non-small cell lung cancer	0.3	FALSE	TRUE
P-0007916-T01-WES	Non-small cell lung cancer	0.6	FALSE	TRUE
P-0008419-T01-WES	Non-small cell lung cancer	0.5	FALSE	TRUE
P-0012241-T02-WES	Non-small cell lung cancer	0.3	FALSE	TRUE
P-0013371-T01-WES	Non-small cell lung cancer	0.4	TRUE	FALSE
P-0014885-T02-WES	Non-small cell lung cancer	0.3	FALSE	TRUE
P-0003119-T02-WES	Non-small cell lung cancer	0.1	FALSE	FALSE
P-0005927-T02-WES	Non-small cell lung cancer	0.3	FALSE	FALSE
P-0014232-T02-WES	Non-small cell lung cancer	0.2	FALSE	FALSE
P-0016423-T03-WES	Non-small cell lung cancer	0.7	FALSE	FALSE
P-0016518-T02-WES	Non-small cell lung cancer	0.2	FALSE	FALSE
P-0017365-T02-WES	Non-small cell lung cancer	0.5	FALSE	FALSE
P-0019804-T02-WES	Non-small cell lung cancer	0.3	FALSE	FALSE
P-0020076-T02-WES	Non-small cell lung cancer	0.4	FALSE	FALSE
P-0020437-T02-WES	Non-small cell lung cancer	0.2	FALSE	FALSE
P-0020546-T01-WES	Non-small cell lung cancer	0.2	FALSE	FALSE
P-0020570-T01-WES	Non-small cell lung cancer	0.4	FALSE	FALSE
P-0020643-T01-WES	Non-small cell lung cancer	0.2	FALSE	FALSE
P-0020685-T01-WES	Non-small cell lung cancer	0.7	FALSE	FALSE
P-0020690-T01-WES	Non-small cell lung cancer	0.4	FALSE	FALSE
P-0020717-T01-WES	Non-small cell lung cancer	0.1	FALSE	FALSE
P-0020761-T01-WES	Non-small cell lung cancer	0.3	FALSE	FALSE
P-0020776-T01-WES	Non-small cell lung cancer	0.2	FALSE	FALSE
P-0020778-T01-WES	Non-small cell lung cancer	0.6	FALSE	FALSE
P-0020782-T01-WES	Non-small cell lung cancer	0.4	FALSE	FALSE
P-0020803-T01-WES	Non-small cell lung cancer	0.3	FALSE	FALSE
P-0020823-T01-WES	Non-small cell lung cancer	0.2	FALSE	FALSE
P-0020823-T02-WES	Non-small cell lung cancer	0.2	FALSE	FALSE
P-0020825-T01-WES	Non-small cell lung cancer	0.6	FALSE	FALSE
P-0020828-T01-WES	Non-small cell lung cancer	0.2	FALSE	FALSE
P-0020861-T01-WES	Non-small cell lung cancer	0.2	FALSE	FALSE
P-0020869-T01-WES	Non-small cell lung cancer	0.2	FALSE	FALSE
P-0020874-T01-WES	Non-small cell lung cancer	0.6	FALSE	FALSE
P-0020883-T01-WES	Non-small cell lung cancer	0.2	FALSE	FALSE
P-0020944-T01-WES	Non-small cell lung cancer	0.2	FALSE	FALSE
P-0020945-T01-WES	Non-small cell lung cancer	0.3	FALSE	FALSE
P-0020953-T01-WES	Non-small cell lung cancer	0.8	FALSE	FALSE
P-0020966-T01-WES	Non-small cell lung cancer	0.2	FALSE	FALSE
P-0020998-T01-WES	Non-small cell lung cancer	0.3	FALSE	FALSE
P-0021022-T01-WES	Non-small cell lung cancer	0.3	FALSE	FALSE
P-0021029-T01-WES	Non-small cell lung cancer	0.3	FALSE	FALSE
P-0021038-T01-WES	Non-small cell lung cancer	0.3	FALSE	FALSE
P-0021054-T01-WES	Non-small cell lung cancer	0.7	FALSE	FALSE
P-0021062-T01-WES	Non-small cell lung cancer	0.1	FALSE	FALSE
P-0021069-T01-WES	Non-small cell lung cancer	0.3	FALSE	FALSE
P-0021093-T01-WES	Non-small cell lung cancer	0.4	FALSE	FALSE
P-0021094-T01-WES	Non-small cell lung cancer	0.1	FALSE	FALSE
P-0021098-T01-WES	Non-small cell lung cancer	0.1	FALSE	FALSE
P-0021105-T01-WES	Non-small cell lung cancer	0.2	FALSE	FALSE
P-0021112-T01-WES	Non-small cell lung cancer	0.7	FALSE	FALSE
P-0021150-T01-WES	Non-small cell lung cancer	0.2	FALSE	FALSE
P-0021191-T01-WES	Non-small cell lung cancer	0.1	FALSE	FALSE
P-0021196-T01-WES	Non-small cell lung cancer	0.5	FALSE	FALSE
P-0021197-T01-WES	Non-small cell lung cancer	0.2	FALSE	FALSE
P-0021202-T01-WES	Non-small cell lung cancer	0.1	FALSE	FALSE
P-0021227-T01-WES	Non-small cell lung cancer	0.3	FALSE	FALSE
P-0021228-T01-WES	Non-small cell lung cancer	0.4	FALSE	FALSE
P-0021236-T01-WES	Non-small cell lung cancer	0.3	FALSE	FALSE
P-0021257-T01-WES	Non-small cell lung cancer	0.3	FALSE	FALSE
P-0021270-T01-WES	Non-small cell lung cancer	0.6	FALSE	FALSE
P-0021285-T01-WES	Non-small cell lung cancer	0.1	FALSE	FALSE
P-0021295-T01-WES	Non-small cell lung cancer	0.5	FALSE	FALSE
P-0000067-T01-WES	Ovarian cancer	0.7	TRUE	FALSE
P-0000236-T01-WES	Ovarian cancer	0.4	TRUE	FALSE
P-0001752-T02-WES	Ovarian cancer	0.6	FALSE	FALSE
P-0001992-T01-WES	Ovarian cancer	0.8	TRUE	FALSE
P-0003813-T01-WES	Ovarian cancer	0.4	FALSE	TRUE
P-0003873-T01-WES	Ovarian cancer	0.8	TRUE	FALSE
P-0004524-T01-WES	Ovarian cancer	0.5	TRUE	FALSE
P-0004821-T01-WES	Ovarian cancer	0.7	TRUE	FALSE
P-0006380-T01-WES	Ovarian cancer	0.7	FALSE	TRUE
P-0009061-T01-WES	Ovarian cancer	0.6	TRUE	FALSE
P-0009601-T01-WES	Ovarian cancer	0.7	TRUE	FALSE
P-0010011-T01-WES	Ovarian cancer	0.5	TRUE	FALSE
P-0010690-T01-WES	Ovarian cancer	0.3	TRUE	FALSE
P-0015095-T01-WES	Ovarian cancer	0.7	TRUE	FALSE
P-0018550-T01-WES	Ovarian cancer	0.5	FALSE	TRUE
P-0018647-T01-WES	Ovarian cancer	0.6	FALSE	TRUE
P-0018944-T01-WES	Ovarian cancer	0.6	FALSE	TRUE
P-0018996-T01-WES	Ovarian cancer	0.6	FALSE	TRUE
P-0019325-T01-WES	Ovarian cancer	0.7	TRUE	FALSE
P-0019391-T01-WES	Ovarian cancer	0.7	FALSE	TRUE
P-0020161-T01-WES	Ovarian cancer	0.6	TRUE	FALSE
P-0020313-T01-WES	Ovarian cancer	0.5	FALSE	TRUE
P-0020552-T01-WES	Ovarian cancer	0.6	FALSE	FALSE
P-0020568-T01-WES	Ovarian cancer	0.4	FALSE	FALSE
P-0020621-T01-WES	Ovarian cancer	0.6	FALSE	FALSE
P-0020635-T01-WES	Ovarian cancer	0.6	FALSE	FALSE
P-0020682-T01-WES	Ovarian cancer	0.5	FALSE	FALSE
P-0020687-T01-WES	Ovarian cancer	0.9	FALSE	FALSE
P-0020688-T01-WES	Ovarian cancer	0.1	FALSE	FALSE
P-0020698-T01-WES	Ovarian cancer	0.2	FALSE	FALSE
P-0020699-T01-WES	Ovarian cancer	0.6	FALSE	FALSE
P-0020767-T01-WES	Ovarian cancer	0.9	FALSE	FALSE
P-0020799-T01-WES	Ovarian cancer	0.3	FALSE	FALSE
P-0020831-T01-WES	Ovarian cancer	0.5	FALSE	TRUE
P-0020924-T01-WES	Ovarian cancer	0.3	FALSE	FALSE
P-0020927-T01-WES	Ovarian cancer	0.4	FALSE	FALSE
P-0020973-T01-WES	Ovarian cancer	0.3	FALSE	FALSE
P-0021030-T01-WES	Ovarian cancer	0.9	FALSE	FALSE
P-0021045-T01-WES	Ovarian cancer	0.3	FALSE	FALSE
P-0021076-T01-WES	Ovarian cancer	0.3	FALSE	FALSE
P-0021080-T01-WES	Ovarian cancer	0.2	FALSE	FALSE
P-0021107-T01-WES	Ovarian cancer	0.3	FALSE	FALSE
P-0021114-T01-WES	Ovarian cancer	0.8	FALSE	FALSE
P-0021117-T01-WES	Ovarian cancer	0.4	FALSE	FALSE
P-0021243-T01-WES	Ovarian cancer	0.7	FALSE	FALSE
P-0021272-T01-WES	Ovarian cancer	0.5	FALSE	FALSE
P-0021289-T01-WES	Ovarian cancer	0.4	FALSE	FALSE
P-0021303-T01-WES	Ovarian cancer	0.6	FALSE	FALSE
P-0021409-T01-WES	Ovarian cancer	0.9	FALSE	TRUE
P-0021534-T01-WES	Ovarian cancer	0.4	TRUE	FALSE
P-0021742-T01-WES	Ovarian cancer	0.6	FALSE	TRUE
P-0005035-T01-WES	Pancreatic cancer	0.5	TRUE	FALSE
P-0005084-T02-WES	Pancreatic cancer	0.4	TRUE	FALSE
P-0005391-T01-WES	Pancreatic cancer	0.5	TRUE	TRUE
P-0006760-T01-WES	Pancreatic cancer	0.3	TRUE	FALSE
P-0006953-T01-WES	Pancreatic cancer	0.3	TRUE	FALSE
P-0007604-T01-WES	Pancreatic cancer	0.4	TRUE	FALSE
P-0008371-T01-WES	Pancreatic cancer	0.3	TRUE	FALSE
P-0009270-T01-WES	Pancreatic cancer	0.3	TRUE	FALSE
P-0009396-T01-WES	Pancreatic cancer	0.3	TRUE	FALSE
P-0009647-T01-WES	Pancreatic cancer	0.5	FALSE	TRUE
P-0009943-T02-WES	Pancreatic cancer	0.8	TRUE	FALSE
P-0010176-T01-WES	Pancreatic cancer	0.2	TRUE	FALSE
P-0010228-T01-WES	Pancreatic cancer	0.3	TRUE	FALSE
P-0011208-T01-WES	Pancreatic cancer	0.5	TRUE	FALSE
P-0011554-T01-WES	Pancreatic cancer	0.2	FALSE	TRUE
P-0012143-T01-WES	Pancreatic cancer	0.3	TRUE	FALSE
P-0012505-T01-WES	Pancreatic cancer	0.6	FALSE	TRUE
P-0012556-T01-WES	Pancreatic cancer	0.3	TRUE	FALSE
P-0013565-T01-WES	Pancreatic cancer	0.6	TRUE	FALSE
P-0014144-T01-WES	Pancreatic cancer	0.7	TRUE	FALSE
P-0015255-T01-WES	Pancreatic cancer	0.4	TRUE	FALSE
P-0015432-T01-WES	Pancreatic cancer	0.6	FALSE	TRUE
P-0015672-T01-WES	Pancreatic cancer	0.2	FALSE	TRUE
P-0016201-T01-WES	Pancreatic cancer	0.6	TRUE	FALSE
P-0016359-T01-WES	Pancreatic cancer	0.5	TRUE	FALSE
P-0017760-T01-WES	Pancreatic cancer	0.4	FALSE	TRUE
P-0017825-T01-WES	Pancreatic cancer	0.4	TRUE	FALSE
P-0019724-T01-WES	Pancreatic cancer	0.4	TRUE	FALSE
P-0020541-T01-WES	Pancreatic cancer	0.3	FALSE	FALSE
P-0020548-T01-WES	Pancreatic cancer	0.2	FALSE	FALSE
P-0020609-T01-WES	Pancreatic cancer	0.2	FALSE	FALSE
P-0020612-T01-WES	Pancreatic cancer	0.3	FALSE	FALSE
P-0020625-T01-WES	Pancreatic cancer	0.1	FALSE	FALSE
P-0020631-T01-WES	Pancreatic cancer	0.5	FALSE	FALSE
P-0020646-T01-WES	Pancreatic cancer	0.3	FALSE	FALSE
P-0020651-T01-WES	Pancreatic cancer	0.6	FALSE	FALSE
P-0020684-T01-WES	Pancreatic cancer	0.7	FALSE	FALSE
P-0020763-T01-WES	Pancreatic cancer	0.4	FALSE	FALSE
P-0020769-T01-WES	Pancreatic cancer	0.1	FALSE	FALSE
P-0020793-T01-WES	Pancreatic cancer	0.2	FALSE	FALSE
P-0020827-T01-WES	Pancreatic cancer	0.6	FALSE	FALSE
P-0020841-T01-WES	Pancreatic cancer	0.4	FALSE	TRUE
P-0020867-T01-WES	Pancreatic cancer	0.4	FALSE	FALSE
P-0020870-T01-WES	Pancreatic cancer	0.1	FALSE	FALSE
P-0020935-T01-WES	Pancreatic cancer	0.6	FALSE	FALSE
P-0020939-T01-WES	Pancreatic cancer	0.8	FALSE	FALSE
P-0020947-T01-WES	Pancreatic cancer	0.1	FALSE	FALSE
P-0020952-T01-WES	Pancreatic cancer	0.6	FALSE	FALSE
P-0020960-T01-WES	Pancreatic cancer	0.4	FALSE	FALSE
P-0020977-T01-WES	Pancreatic cancer	0.2	FALSE	FALSE
P-0021000-T01-WES	Pancreatic cancer	0.8	FALSE	FALSE
P-0021026-T01-WES	Pancreatic cancer	0.3	FALSE	FALSE
P-0021091-T01-WES	Pancreatic cancer	0.3	FALSE	FALSE
P-0021151-T01-WES	Pancreatic cancer	0.1	FALSE	FALSE
P-0021168-T01-WES	Pancreatic cancer	0.4	FALSE	FALSE
P-0021217-T01-WES	Pancreatic cancer	0.2	FALSE	FALSE
P-0021222-T01-WES	Pancreatic cancer	0.9	FALSE	FALSE
P-0021249-T01-WES	Pancreatic cancer	0.6	FALSE	FALSE
P-0021273-T01-WES	Pancreatic cancer	0.3	FALSE	FALSE
P-0021301-T01-WES	Pancreatic cancer	0.2	FALSE	FALSE
P-0021350-T01-WES	Pancreatic cancer	0.3	TRUE	FALSE
P-0023682-T01-WES	Pancreatic cancer	0.7	TRUE	FALSE
P-0020753-T01-WES	Peripheral nervous system	0.2	FALSE	FALSE
P-0020795-T01-WES	Peripheral nervous system	0.9	FALSE	FALSE
P-0020871-T01-WES	Peripheral nervous system	0.4	FALSE	FALSE
P-0021024-T01-WES	Peripheral nervous system	0.2	FALSE	FALSE
P-0022408-T01-WES	Peripheral nervous system	0.7	FALSE	TRUE
P-0021110-T01-WES	Pheochromocytoma	0.1	FALSE	FALSE
P-0000377-T01-WES	Prostate cancer	0.6	TRUE	FALSE
P-0000377-T02-WES	Prostate cancer	0.4	TRUE	FALSE
P-0000377-T03-WES	Prostate cancer	0.6	TRUE	FALSE
P-0000377-T04-WES	Prostate cancer	0.2	TRUE	FALSE
P-0000441-T01-WES	Prostate cancer	0.9	TRUE	TRUE
P-0000441-T02-WES	Prostate cancer	0.3	TRUE	TRUE
P-0000541-T01-WES	Prostate cancer	0.4	TRUE	FALSE
P-0000541-T03-WES	Prostate cancer	0.7	TRUE	TRUE
P-0000615-T01-WES	Prostate cancer	0.4	TRUE	FALSE
P-0000964-T03-WES	Prostate cancer	0.4	TRUE	TRUE
P-0001092-T01-WES	Prostate cancer	0.6	TRUE	FALSE
P-0001325-T02-WES	Prostate cancer	1	FALSE	TRUE
P-0001449-T02-WES	Prostate cancer	0.8	FALSE	TRUE
P-0001687-T01-WES	Prostate cancer	0.6	FALSE	TRUE
P-0001829-T02-WES	Prostate cancer	0.6	FALSE	TRUE
P-0002296-T01-WES	Prostate cancer	0.6	FALSE	TRUE
P-0002516-T01-WES	Prostate cancer	0.8	FALSE	TRUE
P-0002895-T01-WES	Prostate cancer	0.3	TRUE	FALSE
P-0003468-T01-WES	Prostate cancer	1	FALSE	TRUE
P-0003468-T02-WES	Prostate cancer	0.8	FALSE	TRUE
P-0004063-T01-WES	Prostate cancer	0.3	TRUE	FALSE
P-0004892-T01-WES	Prostate cancer	0.3	TRUE	FALSE
P-0004910-T03-WES	Prostate cancer	0.7	FALSE	TRUE
P-0005774-T01-WES	Prostate cancer	0.4	FALSE	TRUE
P-0006212-T02-WES	Prostate cancer	0.1	FALSE	FALSE
P-0006508-T01-WES	Prostate cancer	0.4	TRUE	FALSE
P-0006749-T01-WES	Prostate cancer	0.9	FALSE	TRUE
P-0006840-T01-WES	Prostate cancer	0.4	TRUE	FALSE
P-0007343-T01-WES	Prostate cancer	0.2	TRUE	FALSE
P-0007366-T01-WES	Prostate cancer	0.3	FALSE	TRUE
P-0007515-T01-WES	Prostate cancer	0.8	TRUE	FALSE
P-0007529-T01-WES	Prostate cancer	0.4	TRUE	FALSE
P-0007887-T02-WES	Prostate cancer	0.2	FALSE	FALSE
P-0008655-T01-WES	Prostate cancer	0.3	TRUE	FALSE
P-0008928-T01-WES	Prostate cancer	0.3	TRUE	FALSE
P-0008954-T01-WES	Prostate cancer	0.9	TRUE	FALSE
P-0009090-T01-WES	Prostate cancer	0.2	TRUE	FALSE
P-0009654-T01-WES	Prostate cancer	0.5	FALSE	TRUE
P-0010237-T01-WES	Prostate cancer	0.7	TRUE	FALSE
P-0010529-T01-WES	Prostate cancer	0.4	FALSE	TRUE
P-0011156-T01-WES	Prostate cancer	0.8	TRUE	FALSE
P-0011529-T01-WES	Prostate cancer	0.7	FALSE	TRUE
P-0012046-T01-WES	Prostate cancer	0.6	FALSE	TRUE
P-0012104-T02-WES	Prostate cancer	0.7	FALSE	FALSE
P-0012132-T02-WES	Prostate cancer	0.7	FALSE	TRUE
P-0012271-T01-WES	Prostate cancer	0.2	TRUE	FALSE
P-0013503-T02-WES	Prostate cancer	0.7	FALSE	FALSE
P-0013837-T01-WES	Prostate cancer	0.8	TRUE	TRUE
P-0014408-T01-WES	Prostate cancer	0.8	FALSE	TRUE
P-0015131-T01-WES	Prostate cancer	0.2	TRUE	FALSE
P-0015628-T01-WES	Prostate cancer	0.6	FALSE	TRUE
P-0016768-T01-WES	Prostate cancer	0.5	TRUE	FALSE
P-0016812-T01-WES	Prostate cancer	0.6	TRUE	FALSE
P-0017168-T01-WES	Prostate cancer	0.7	FALSE	TRUE
P-0017169-T01-WES	Prostate cancer	0.3	FALSE	TRUE
P-0017524-T01-WES	Prostate cancer	0.6	FALSE	TRUE
P-0017882-T02-WES	Prostate cancer	0.4	FALSE	FALSE
P-0018086-T01-WES	Prostate cancer	0.3	TRUE	FALSE
P-0018605-T01-WES	Prostate cancer	0.8	TRUE	FALSE
P-0019782-T01-WES	Prostate cancer	0.3	FALSE	TRUE
P-0019797-T01-WES	Prostate cancer	0.8	FALSE	TRUE
P-0019840-T01-WES	Prostate cancer	0.7	TRUE	FALSE
P-0019930-T01-WES	Prostate cancer	0.6	FALSE	TRUE
P-0019933-T01-WES	Prostate cancer	0.4	TRUE	FALSE
P-0019975-T01-WES	Prostate cancer	0.6	FALSE	TRUE
P-0020482-T02-WES	Prostate cancer	0.4	FALSE	FALSE
P-0020581-T01-WES	Prostate cancer	0.7	FALSE	FALSE
P-0020650-T01-WES	Prostate cancer	0.7	FALSE	FALSE
P-0020676-T01-WES	Prostate cancer	0.4	FALSE	FALSE
P-0020725-T01-WES	Prostate cancer	0.4	FALSE	FALSE
P-0020734-T01-WES	Prostate cancer	0.4	FALSE	FALSE
P-0020750-T01-WES	Prostate cancer	0.3	FALSE	FALSE
P-0020784-T01-WES	Prostate cancer	0.4	FALSE	FALSE
P-0020792-T01-WES	Prostate cancer	0.8	FALSE	FALSE
P-0020802-T01-WES	Prostate cancer	0.3	FALSE	FALSE
P-0020812-T01-WES	Prostate cancer	0.8	FALSE	FALSE
P-0020815-T01-WES	Prostate cancer	0.2	FALSE	FALSE
P-0020833-T01-WES	Prostate cancer	0.6	FALSE	FALSE
P-0020843-T01-WES	Prostate cancer	0.2	FALSE	FALSE
P-0020866-T01-WES	Prostate cancer	0.6	FALSE	FALSE
P-0020882-T01-WES	Prostate cancer	0.9	FALSE	FALSE
P-0020906-T01-WES	Prostate cancer	0.2	FALSE	FALSE
P-0020919-T01-WES	Prostate cancer	0.3	FALSE	FALSE
P-0021023-T01-WES	Prostate cancer	0.8	FALSE	FALSE
P-0021025-T01-WES	Prostate cancer	0.1	FALSE	FALSE
P-0021083-T01-WES	Prostate cancer	0.1	FALSE	FALSE
P-0021104-T01-WES	Prostate cancer	0.4	FALSE	FALSE
P-0021122-T01-WES	Prostate cancer	0.1	FALSE	FALSE
P-0021183-T01-WES	Prostate cancer	0.4	FALSE	FALSE
P-0021239-T01-WES	Prostate cancer	0.2	FALSE	FALSE
P-0021240-T01-WES	Prostate cancer	0.9	FALSE	FALSE
P-0021241-T01-WES	Prostate cancer	0.3	FALSE	FALSE
P-0021253-T01-WES	Prostate cancer	0.3	FALSE	FALSE
P-0021254-T01-WES	Prostate cancer	0.2	FALSE	TRUE
P-0021260-T01-WES	Prostate cancer	0.2	FALSE	FALSE
P-0021271-T01-WES	Prostate cancer	0.6	FALSE	FALSE
P-0021274-T01-WES	Prostate cancer	0.3	FALSE	FALSE
P-0021282-T01-WES	Prostate cancer	0.4	FALSE	FALSE
P-0021287-T01-WES	Prostate cancer	0.3	FALSE	FALSE
P-0021297-T01-WES	Prostate cancer	0.5	FALSE	FALSE
P-0022249-T01-WES	Prostate cancer	0.6	FALSE	TRUE
P-0023419-T01-WES	Prostate cancer	0.8	FALSE	TRUE
P-0012379-T01-WES	Renal cell carcinoma	0.9	TRUE	FALSE
P-0014574-T01-WES	Renal cell carcinoma	0.5	TRUE	FALSE
P-0014594-T01-WES	Renal cell carcinoma	0.3	TRUE	FALSE
P-0019793-T02-WES	Renal cell carcinoma	0.3	FALSE	FALSE
P-0020576-T01-WES	Renal cell carcinoma	0.4	FALSE	FALSE
P-0020584-T01-WES	Renal cell carcinoma	0.4	FALSE	FALSE
P-0020605-T01-WES	Renal cell carcinoma	0.4	FALSE	FALSE
P-0020677-T01-WES	Renal cell carcinoma	0.3	FALSE	FALSE
P-0020925-T01-WES	Renal cell carcinoma	0.1	FALSE	FALSE
P-0021051-T01-WES	Renal cell carcinoma	0.7	FALSE	FALSE
P-0021212-T01-WES	Renal cell carcinoma	0.4	FALSE	FALSE
P-0020283-T02-WES	Salivary gland cancer	0.5	FALSE	FALSE
P-0021031-T01-WES	Salivary gland cancer	0.6	FALSE	FALSE
P-0021060-T01-WES	Salivary gland cancer	0.4	FALSE	FALSE
P-0021229-T01-WES	Salivary gland cancer	0.7	FALSE	FALSE
P-0021234-T01-WES	Salivary gland cancer	0.6	FALSE	FALSE
P-0021237-T01-WES	Salivary gland cancer	0.4	FALSE	FALSE
P-0021027-T01-WES	Sellar tumor	0.9	FALSE	FALSE
P-0021115-T01-WES	Sellar tumor	0.6	FALSE	FALSE
P-0021298-T01-WES	Sex cord stromal tumor	0.1	FALSE	FALSE
P-0002508-T02-WES	Skin cancer, non-melanoma	0.5	FALSE	FALSE
P-0003325-T01-WES	Skin cancer, non-melanoma	0.9	FALSE	TRUE
P-0008466-T01-WES	Skin cancer, non-melanoma	1	FALSE	TRUE
P-0009962-T01-WES	Skin cancer, non-melanoma	0.9	FALSE	TRUE
P-0009875-T01-WES	Small bowel cancer	0.6	FALSE	TRUE
P-0015493-T03-WES	Small bowel cancer	0.2	FALSE	FALSE
P-0020610-T01-WES	Small bowel cancer	0.1	FALSE	FALSE
P-0020632-T01-WES	Small bowel cancer	0.3	FALSE	FALSE
P-0021066-T01-WES	Small bowel cancer	0.5	FALSE	FALSE
P-0011185-T01-WES	Small cell lung cancer	0.9	FALSE	TRUE
P-0020569-T01-WES	Small cell lung cancer	0.2	FALSE	FALSE
P-0020694-T01-WES	Small cell lung cancer	0.5	FALSE	FALSE
P-0021126-T01-WES	Small cell lung cancer	0.9	FALSE	FALSE
P-0021155-T01-WES	Small cell lung cancer	0.8	FALSE	FALSE
P-0021206-T01-WES	Small cell lung cancer	0.9	FALSE	FALSE
P-0003180-T01-WES	Soft tissue sarcoma	0.9	FALSE	TRUE
P-0005584-T01-WES	Soft tissue sarcoma	0.8	FALSE	TRUE
P-0012605-T01-WES	Soft tissue sarcoma	0.7	FALSE	TRUE
P-0015280-T01-WES	Soft tissue sarcoma	0.2	TRUE	FALSE
P-0018166-T02-WES	Soft tissue sarcoma	0.2	FALSE	FALSE
P-0020367-T02-WES	Soft tissue sarcoma	0.4	FALSE	FALSE
P-0020547-T01-WES	Soft tissue sarcoma	0.3	FALSE	FALSE
P-0020580-T01-WES	Soft tissue sarcoma	0.8	FALSE	FALSE
P-0020590-T01-WES	Soft tissue sarcoma	0.6	FALSE	FALSE
P-0020611-T01-WES	Soft tissue sarcoma	0.1	FALSE	FALSE
P-0020615-T01-WES	Soft tissue sarcoma	0.6	FALSE	FALSE
P-0020679-T01-WES	Soft tissue sarcoma	0.9	FALSE	FALSE
P-0020731-T01-WES	Soft tissue sarcoma	0.8	FALSE	FALSE
P-0020731-T02-WES	Soft tissue sarcoma	0.6	FALSE	FALSE
P-0020751-T01-WES	Soft tissue sarcoma	0.5	FALSE	FALSE
P-0020783-T01-WES	Soft tissue sarcoma	0.8	FALSE	FALSE
P-0020880-T01-WES	Soft tissue sarcoma	0.7	FALSE	FALSE
P-0020907-T01-WES	Soft tissue sarcoma	0.6	FALSE	FALSE
P-0020909-T01-WES	Soft tissue sarcoma	0.3	FALSE	FALSE
P-0021028-T01-WES	Soft tissue sarcoma	0.6	FALSE	FALSE
P-0021032-T01-WES	Soft tissue sarcoma	0.8	FALSE	FALSE
P-0021041-T01-WES	Soft tissue sarcoma	0.5	FALSE	FALSE
P-0021056-T01-WES	Soft tissue sarcoma	0.6	FALSE	FALSE
P-0021061-T01-WES	Soft tissue sarcoma	0.3	FALSE	FALSE
P-0021065-T01-WES	Soft tissue sarcoma	0.9	FALSE	FALSE
P-0021125-T01-WES	Soft tissue sarcoma	0.6	FALSE	FALSE
P-0021211-T01-WES	Soft tissue sarcoma	0.8	FALSE	FALSE
P-0009877-T02-WES	Thyroid cancer	0.8	FALSE	TRUE
P-0020550-T01-WES	Thyroid cancer	0.8	FALSE	FALSE
P-0020703-T01-WES	Thyroid cancer	0.5	FALSE	FALSE
P-0020809-T01-WES	Thyroid cancer	0.7	FALSE	FALSE
P-0020824-T01-WES	Thyroid cancer	0.8	FALSE	FALSE
P-0020849-T01-WES	Thyroid cancer	0.5	FALSE	FALSE
P-0020974-T01-WES	Thyroid cancer	0.5	FALSE	FALSE
P-0021057-T01-WES	Thyroid cancer	0.8	FALSE	FALSE
P-0021111-T01-WES	Thyroid cancer	0.9	FALSE	FALSE
P-0021226-T01-WES	Thyroid cancer	0.2	FALSE	FALSE
P-0021294-T01-WES	Thyroid cancer	0.9	FALSE	FALSE
P-0021302-T01-WES	Thyroid cancer	0.4	FALSE	FALSE
P-0000122-T01-WES	Uterine sarcoma	1	FALSE	TRUE
P-0000382-T01-WES	Uterine sarcoma	0.6	FALSE	TRUE
P-0002226-T01-WES	Uterine sarcoma	0.8	FALSE	TRUE
P-0002226-T02-WES	Uterine sarcoma	0.7	FALSE	TRUE
P-0003476-T01-WES	Uterine sarcoma	0.9	FALSE	TRUE
P-0004269-T01-WES	Uterine sarcoma	0.8	FALSE	TRUE
P-0006297-T01-WES	Uterine sarcoma	0.9	FALSE	TRUE
P-0020197-T02-WES	Uterine sarcoma	0.8	FALSE	FALSE
P-0021175-T01-WES	Uterine sarcoma	0.9	FALSE	FALSE
P-0021840-T01-WES	Uterine sarcoma	0.9	FALSE	TRUE
P-0021070-T01-WES	Vaginal cancer	0.4	FALSE	FALSE
